# Supplementary material for: Patterns in refractive error and treatment delay in keratoconus–An Australian study
Source: PLoS One. 2024 Jan 11;19(1):e0297268. doi: 10.1371/journal.pone.0297268 (PMC10783750; doi:10.1371/journal.pone.0297268)
Supplement: S1 File — (XLSX) [file pone.0297268.s001.xlsx]

## Sheet: Control Data
Case	Capital City (1), metropolitan (0)	Gender: Female =1	Age at first visit	PMHx systemic disease=1	POHx, yes=1	Glasses=1, CL=2	Date of first presentation to optom	Date of second presentation	Date of third presentation	Date of last presentation to optom	RE Sphere at visit 1	RE Cylinder at visit 1	LE Sphere at visit 1	LE Cylinder at visit 1	RE axis at visit 1	LE Axis at visit 1	RE BCVA V1	LE BCVA V1	RE Sphere at visit 2	RE Cylinder at visit 2	LE Sphere at visit 2	LE Cylinder at visit 2	RE axis at visit 2	LE Axis at visit 2	RE BCVA V2	LE BCVA V2	RE Sphere at visit 3	RE Cylinder at visit 3	LE Sphere at visit 3	LE Cylinder at visit 3	RE axis at visit 3	LE Axis at visit 3	RE BCVA V3	LE BCVA V3	RE Sphere at visit 4	RE Cylinder at visit 4	LE Sphere at visit 4	LE Cylinder at visit 4	RE Axis at visit 4	LE Axis at visit 4	RE BCVA V4	LE BCVA V4	Automated RE sphere visit 1	Automated RE cylinder visit 1	Automated LE sphere visit 1	Automated LE cylinder visit 1	Automated RE Axis at visit 1	Automated LE Axis at visit 1	Automated RE sphere visit 2
1	1	0	9	0	0	1	08/2008	09/2011	03/2013	07/2017	1.5	0	1.5	0	170	175	0	0	0.75	0	0.75	0	175	0	-0.1	-0.1	0.25	-0.5	0.25	-0.5	175	180	-0.1	-0.1	0.25	-1	0.25	-0.75	180	6	-0.1	-0.1							-0.5
2	1	0	12	1	0	1	08/2006	02/2011	12/2013	04/2016	0	0	0	0	0	0	0	0	0	-0.5	0	-0.25	180	10	0	0	0	-0.75	-0.25	-0.25	5	5	0	0	0	-1	0.25	-0.5	180	10	0	0	-0.25	-0.5	-0.25	-0.5	11	22	-0.75
3	1	1	14	0	0	0	08/2006	05/2009	08/2014	09/2016	0.5	-0.25	0.5	0	10	0	-0.1	-0.1	0.25	-0.25	0.25	-0.25	155	5	-0.1	-0.1	0.25	-0.25	0.25	-0.25	180	170	-0.1	-0.1	0	-0.5	0	-0.5	17	175	-0.1	-0.1	0.75	-0.5	0.25	0	36	30
4	1	0	17	0	0	0	08/2006	11/2010	07/2013	01/2014	0	-0.25	0.5	-0.5	180	180	-0.1	-0.1	0	-0.25	0.5	-0.5	3	180	-0.1	0	0	-0.25	0	-0.5	3	180	-0.1	0	0	-0.25	0	-0.5	3	180	-0.1	0	-1	-0.5	-2	-0.5	3	7	-0.75
5	1	1	13	0	0	2	08/2006	01/2011	10/2015	03/2017	0	-0.75	0	-0.5	13	13	0	0	0	-0.75	0	-0.25	170	180	0	0	0	-0.75	0	-0.75	170	5	0	0	0.25	-0.75	0.25	-0.25	157	5	0	0	0.5	-0.75	0.5	-0.25	180	17	-0.75
6	0	1	19	0	0	0	07/2008	08/2010	08/2011	10/2014	0.75	0	0.75	0	0	0	0	0	0.25	-0.25	0.25	-0.25	170	165	0	0	0.25	-0.25	0.25	-0.25	130	5	0	0	0.75	-0.25	0.25	0	179	0	0	0
7	0	0	29	0	0	1	02/2007	12/2009	06/2014	02/2017	-0.5	0	0	-0.25	0	180	0	0	0.25	-0.25	0.25	-0.25	4	165	0	0	0.25	-0.5	0	0	5	0	0	0	0.25	-0.75	0	0	5	0	0	0	-0.75	-0.5	-1	-0.25	11	174
8	0	0	10	0	0	1	09/2008	09/2011	06/2014	02/2017	1.5	-1.25	3	-2.75	172	8	0	0	0.5	-0.75	2.25	-2	175	5	0	0	0.5	-0.5	2.25	-1.75	170	7	0	0	0.5	-0.5	2.25	-1.75	170	5	0	0	0.5	-1	2.5	-2.75	165	5	-0.5
9	0	1	29	1	0	0	08/2008	08/2012	11/2014	01/2017	0.75	0	0.75	0	0	0	0	0.3	0.25	-0.25	0.25	0	85	0	0	0.1	0	0	0	0	0	0	0	0.1	0	0	0	0	0	0	0	0.2	0.75	-0.25	0.5	0	96	0
10	0	1	15	0	1	1	02/2008	05/2011	09/2014	02/2017	-1.75	-0.25	-1.5	-0.25	105	64	-0.1	0	-2.25	0	-2	0	0	0	-0.1	0	-2.5	0	-2.5	0	0	0	-0.1	0	-2.75	0	-2.5	0	0	0	-0.1	0	-1.75	-0.25	-1.75	-0.25	70	41	-2.25
11	0	1	12	0	1	2	02/2007	08/2010	08/2014	07/2016	-1	0	-0.75	-0.25	0	180	0	0	-1.75	0	-1	-0.25	0	5	0	0	-1.75	0	-1	0	0	0	0	0	-1.75	0	-1	0	0	0	0	0	-1.25	-0.25	-1.25	-0.25	58	2	-2.5
12	0	0	7	0	1	2	09/2007	07/2010	09/2012	02/2017	0.75	0	0.75	0	0	0	0.3	-0.1	0.5	0	0.75	0	0	0	0.1	-0.1	0.5	-0.25	0.5	-0.5	75	105	0.1	-0.1	1	-0.5	1	-0.5	70	105	0.2	-0.1							0.25
13	0	1	11			2	02/2007	03/2010	02/2014	07/2016	-0.25	-0.25	0.25	-0.5	90	87	0	0	-1.5	-0.25	-1.5	-0.25	80	63	0	0	-2.5	-1	-2.25	-1.25	82	80	0	0	-2.5	-1.5	-2.25	-1.25	90	80	0	0	-0.5	-0.25	-0.75	-0.5	54	76	-3.75
14	0	0	22	0	0	1	11/2008	02/2010	11/2014	08/2016	-5.25	-0.75	-4.75	-1	3	180	-0.1	-0.1	-5.5	-0.5	-5	-0.75	3	3	-0.1		-5.75	-0.5	-5.25	-0.75	3	3	-0.1	0	-5.75	0	-5.25	0	0	0	-0.1								-6.75
15	0	1	31	0	0	2	08/2008	11/2010	09/2013	12/2016	-3.25	-1	-2.5	-0.5	77	70	-0.1	-0.1	-3.5	-1	-2.75	-0.5	77	70	-0.1	-0.1	-4.25	-1.25	-3.25	-0.75	77	70	-0.1	-0.1	-5.25	-1.25	-4.25	-1	77	70	-0.1	-0.1							-4
16	0	0	33	1	1	1	10/2007	01/2009	09/2014	10/2016	1.25	-0.75	1.25	-1	15	178	0	0	1.25	-0.75	0.75	-0.75	15	165	0	0	0.5	-1	1	-0.75	10	180	0	0	-0.25	-0.5	1.25	-0.75	25	5	0	0	1.75	-0.75	1.5	-1	15	78
17	0	1	12	0	0	2	07/2006	08/2013	04/2016	07/2017	1.75	-1.25	4.5	-1.5	168	178	0	0	1.5	-1.25	3.5	-1.25	150	12	0	0	1.5	-1.5	3.25	-1.75	150	12	0	0	1.5	-1.25	3.25	-1.25	150	12	0	0							1
18	0	1	13	0	1	1	11/2008	10/2011	07/2012	04/2014	-2	0	-2	0	0	0	0	0	-4.75	0	-4.75	-0.25	0	30	0	0	-5.5	-0.5	-5.5	-0.5	167	30	0	0	-6.5	-0.75	-6.25	-0.5	167	30	0	0	-2.5	0	-2.5	0	0	0	-5.25
19	0	0	15	0	0	1	11/2007	05/2010	03/2013	09/2017	0.25	0	0	0	0	0	0	0	0.25	0	-0.25	-0.25	0	90	0	-0.1	0	0	-0.25	-0.25	0	75	0	-0.1	-0.25	0	-0.25	-0.25	0	55	0	-0.1							0
20	0	1	13	0	1	2	09/2006	10/2012	03/2014	02/2017	-5.25	0	-4.5	0	0	0	0	0	-8.25	0	-6.25	0	0	0	0	0	-8.5	0	-6.5	0	0	0	0	0	-9	0	-7.5	0	0	0	0	0	-5.75	-0.5	-4.25	-0.75	95	18	-8.25
21	0	1	15	0	1	1	01/2008	08/2009	08/2014	10/2016	-5.75	0	-5.75	-0.5	0	180	-0.1	-0.1	-5.75	0	-5.75	-0.75	0	180	-0.1		-5.75	0	-6.25	0	0	0	0	0	-5.75	-0.25	-6.25	0	40	0	-0.1		-6	-0.25	-5.5	-0.25	45	30	-6
22	1	1	19	0	0	2	10/2008	06/2010	04/2013	12/2015	-6.75	-0.75	-6.25	-0.75	103	95	-0.1	-0.1	-7	-1	-6.5	-1	90	94		-0.1	-7.75	-1.75	-7.75	-0.75	99	105		-0.1	-8.75	-1.75	-9.25	-0.75	99	105	-0.1	-0.1							-7.25
23	0	0	19	0	0	2	03/2003	11/2005	12/2012	09/2017	-1	-0.5	-0.25	-1	170	180	0	0	-1	-0.5	0	-0.75	167	5	0	0	-2.5	-1	-1.25	-1.25	175	180	0	0	-2.5	-0.75	-1.25	-1.25	175	180	0	0							-2.25
24	0	0	23	0	0	2	03/2008	08/2010	01/2016	01/2017	0.75	-1	1	-1	92	68	0	0	0.5	-1	0.5	-1	97	75	-0.1	0	0.25	-1	0.25	-1	105	75	-0.1	0	0.25	-1	0.25	-1	100	75	0	0	0.5	-0.5	0.5	-0.75	95	70	-0.25
25	0	0	24	0	0	2	12/2011	07/2013	06/2014	07/2016	-3.75	-0.5	-3.75	-0.25	30	160	0	0	-3.5	-1	-3.75	-0.25	8	160	0	0	-3.75	-0.75	-3.75	-0.25	180	175	0	0	-3.5	-0.75	-3.75	-0.75	5	170	0	0							-4.5
26	0	0	16	0	0	2	02/2010	08/2012	04/2016	08/2017	-5.75	-0.5	-5.75	-0.25	5	7	-0.1	-0.1	-6.25	-0.5	-6.25	-0.25	11	5	-0.1	-0.1	-7.25	-0.5	-7	-0.25	50	105	0	0	-6.5	-0.75	-6.5	-0.25	50	105	-0.1	-0.1	-6.5	-1.25	-6.5	-1	176	77	-7
27	0	1	24	1	1	1	01/2009	03/2010	12/2013	04/2017	-0.25	0	-0.75	-0.25	0	172	0	0	-0.25	0	-1	0	0	0	0	0	-1.25	0	-1.75	0	0	0	0	0	-1.25	0	-1.75	0	0	0	0	0	-1	-0.25	-1	-0.25	152	3	-1.5
28	0	1	7	0	1	1	04/2009	10/2012	02/2014	07/2016	0.75	0	0.75	0	0	0	-0.1	-0.1	0	-0.5	0	0	180	0		-0.1	0.5	0	0.25	0	0	0	0	-0.1	-0.5	0	-0.25	0	0	0	-0.1	-0.1							-1
29	0	1	15	0	1	1	10/2007	04/2009	06/2010	09/2017	0.25	-0.25	0.25	-0.25	10	8	-0.1	-0.1	0	-0.25	0	-0.25	8	15	-0.1		-0.25	-0.25	-0.25	0	5	0	-0.1	0	-0.5	-0.25	-0.5	0	180	0	-0.1	-0.1	-0.5	-0.75	-0.5	-0.75	7	11
30	0	1	22	0	0	2	10/2007	08/2009	07/2012	07/2016	-2.25	-0.75	-0.75	-1	13	170	0	0	-2.25	-0.75	-0.75	-1	13	170	0	0	-2.75	-1	-0.75	-1.75	32	172	0	0	-2.75	-1.25	-0.75	-2	15	172	0	0	-2.25	-0.75	-1	-0.75	18	7	-2.25
31	0	1	13	0	0	2	06/2007	02/2011	07/2013	02/2016	-3.25	-0.5	-3.25	0	90	90	0	0	-4	0	-4.5	0	0	0	0	0	-4	0	-4.75	-0.5	0	150	0	0	-4	-0.25	-4.25	-0.25	20	150	0	0
32	0	1	25	0	0	1	03/2009	09/2011	02/2013	06/2015	0.25	-0.5	0.5	-0.5	180	180	0	0	0.25	-0.5	0.5	-0.5	165	180	0	0	0	-0.75	0	-0.75	180	180	0	0	0.25	-0.5	0.25	-0.5	165	180	0	0
33	0	1	18	0	0	1	06/2007	05/2010	11/2012	09/2017	1.75	0	2	-0.5	0	19	-0.1	-0.1	0.75	0	0.75	0	0	0	-0.1		0.5	-0.25	0.5	-0.25	180	180	-0.1	0	-0.25	0	0.25	0	0	0	-0.1	-0.1
34	0	1	22	0	1	1	02/2006	12/2006	03/2008	12/2012	0.5	-0.5	0	0	85	0	-0.1	-0.1	0.5	-0.25	0	0	85	0	-0.1	-0.1	0.25	0	0	0	0	0	-0.1	-0.1	0.75	0	0.75	0	0	0	-0.1	-0.1
35	0	0	21	0	0	1	02/2008	08/2008	07/2010	12/2011	0	0	0	-0.25	0	180	0	0	0	0	0	0	0	0	0	0	0.5	0	0.5	0	0	0	0	0	0.25	0	0.25	0	0	0	-0.1	-0.1
36	0		14	0	1		09/2007	02/2009	01/2012	01/2013	-0.75	0	-1.25	0	0	0	-0.1	-0.1	-0.5	0	-1.5	0	0	0	-0.1	-0.1	-0.5	0	-1.25	-0.25	0	70	-0.1	-0.1	-0.5	-0.25	-1.5	-0.75	146	60	-0.1	-0.1
37	0	0	26	0	0	2	06/2006	05/2008	06/2010	09/2014	-4.5	-0.5	-4	-0.5	170	130	0	0	-4.5	-1	-4.25	-0.5	180	165	-0.1	-0.1	-5.5	0	-5.25	0	0	0	-0.1	-0.1	-5.25	0	-4.75	0	0	0	0	0
38	0	1	22	0	0	0	03/2008	02/2014	12/2015	08/2017	0.5	0	0.75	-0.25	0	180	0	0	0.25	0	0.25	0	0	0			0.5	0	0.5	0	0	0	0	0	0.25	-0.5	0.25	-0.5	40	40	0	0							0.5
39	0	1	29	0	0	2	06/2006	01/2008	06/2010	06/2014	-1.25	0	-1.25	0	0	0	0	0	-1.25	0	-1.5	0	0	0	0	0	-1.75	0	-1.75	0	0	0	0	0	-3	0	-3	-0.25	0	150	0	0
40	0	0	14	0	0	1	07/2010	04/2011	05/2012	03/2014	1.75	-0.5	2.5	-1	175	180	-0.1	-0.1	1.75	-1	2	-1.5	175	180	-0.1	-0.1	1	-0.25	1.25	-0.5	145	172	-0.1	-0.1	1	0	1	0	0	0	-0.1	-0.1
41	0	0	48	0	1	1	08/2012	10/2013	05/2016	05/2017	-11	-1.5	-13	-1.75	171	12	-0.1	-0.1	-11	-1	-12.75	-1.75	180	15	-0.1	0	-10.75	-1.5	-13	-2.5	165	15	-0.1	0	-10.75	-1	-13	-1.75	165	15	0	-0.1							-11
42	0	1	15	0	0	1	07/2009	12/2009	01/2011	11/2013	-0.5	-1	-1	0	105	0	-0.1	-0.1	-0.5	-1	-1	0	105	0	-0.1	0	-1.25	-0.75	-1.5	-0.25	105	87	-0.1	0	-1.5	-1.5	-2	-0.75	100	90	-0.1	-0.1
43	0	1	29	0	0	2	09/2006	02/2007	06/2008	01/2012	-0.25	-0.5	-0.75	-0.25	90	60	-0.1	-0.1	-0.5	-0.25	-0.75	-0.25	105	43	-0.1	-0.1	-0.5	-0.25	-0.75	-0.25	100	40	-0.1	-0.1	-0.5	-0.25	-0.75	-0.25	100	45	-0.1	-0.1
44	0	1	49	0	0	1	06/2009	03/2012	10/2014	01/2017	0	-0.5	0	-0.75	177	7	-0.1	-0.1	0.25	-0.75	0.25	-0.5	172	5	-0.1	-0.1	0.25	-0.75	0.25	-0.5	172	5	-0.1	-0.1	0.5	-0.75	0.25	-0.5	170	5	-0.1	-0.1
45	0	1	19	0	0	1	01/2007	02/2008	08/2013	08/2016	0.75	0	0.75	0	0	0	0.4	0	0.75	0	0.75	0	0	0	0.3	0	0.5	-0.25	0.5	0	90	0	0.4	0	0.25	0	0.25	0	0	0	0.6	0
46	0	1	45	0	0	1	11/2006	11/2008	11/2012	05/2013	-4.75	0	-5	0	0	0	-0.1	-0.1	-4.75	0	-5	0	0	0	-0.1	-0.1	-4.5	0	-5	0	0	0	-0.1	-0.1	-4.5	0	-5	0	0	0	-0.1	-0.1
47	0	1	16	0	0	1	01/2009	12/2010	04/2012	07/2013	1	0	1	0	0	0	-0.1	-0.1	0	0	0	0	0	0	-0.1	0	0.75	-0.25	0.75	-0.25	90	89	-0.1	0	0.25	-0.25	0.25	0	90	0	-0.1	-0.1
48	0	1	17	0	0	0	07/2007	11/2008	03/2013	09/2014	0.5	0	0.5	0	0	0	0	0	0.5	0	0.75	0	0	0	0	0	0.5	-0.25	0.5	-0.25	88	112	0	0	1	0	1	0	0	0	-0.1	-0.1
49	0	1	20	0	0	1	03/2006	04/2007	06/2008	03/2009	0.25	0	0.25	0	0	0	-0.1	-0.1	0.75	0	0.75	0	0	0	-0.1	-0.1	0.5	0	0.5	0	0	0	-0.1	-0.1	1.25	-0.75	1.25	-0.5	170	180	-0.1	-0.1
50	0	0	16	0	0		02/2008	06/2009	01/2011	03/2013	0.5	0	0	-0.5	0	16	0	0	0.25	0	0.25	0	0	0	0	0	0.25	-0.5	0	-0.5	10	0	0	0	0.25	0	0.25	0	0	0	0	0
51	0	1	38	1	0	0	10/2006	10/2007	07/2009	07/2017	-0.5	-0.25	-0.25	-0.25	123	73	0	0	-0.75	0	-0.5	0	0	0	0	0	-1	0	-0.75	0	0	0	0	0	-0.75	0	-0.25	0	0	0	0	0
52	0	0	30	0	0		04/2007	07/2009	04/2011	04/2013	-0.5	-0.5	-0.75	-0.5	10	170	0	0	-0.75	-0.5	-0.5	-1	20	180	0	0	-0.75	-0.5	-0.5	-1	18	172	0	0	-0.25	-1	-0.25	-1.25	180	180	0	0
53	0	1	16			1	06/2007	05/2012	04/2013	12/2016	2	0	2	0	0	0	-0.1	-0.1	1.25	0	1.25	0	0	0	-0.1	0	0.75	-0.75	1	-1	165	15	-0.1	0	0.5	-0.5	0.75	-1	155	15	-0.1	-0.1
54	0	0	32	0	0	1	08/2006	05/2008	05/2010	03/2014	-0.75	-0.25	-0.75	-0.25	39	21	-0.1	-0.1	-1	-0.5	-1	-0.5	0	20	-0.1	0	-1	-0.5	-1	-0.5	10	5	-0.1	0	-1.25	-0.25	-1	-0.25	25	25	-0.1	-0.1
55	0	1	25	1	0	0	04/2007	09/2009	09/2011	07/2012	1.25	0	1	0	0	0	0	0	0.5	0	0.5	0	0	0	0	0	0.75	0	0.75	0	0	0	0	0	1	-0.25	0.75	-0.25	175	30	-0.1	-0.1
56	1	1	18	0	0	2	08/2006	10/2013		07/2016	-6	-1	-2.5	-3	91	156	0	0	-7.5	-1	-3.25	-2.75	90	156	0	0									-7.5	-1.5	-4	-1.5	90	155	-0.1	-0.1	-6.75	-0.5	-3	-3	94	154	-8
57	0	1	22	0	0		01/2007	07/2014		09/2016	0	0	1	-0.5	0	96	-0.1	-0.1	0.25	0	1	-0.5	0	96	0	-0.1									0.5	0	1.25	-0.5	0	96	-0.1	-0.1
58	0	1	18	1	0	0	03/2010	11/2013		04/2017	-1.25	-0.75	-1	-0.5	172	180	0	0	-1.5	-0.75	-1.5	-0.25	160	180	0	0									-1.5	-1	-1.5	0	160	0	-0.1	-0.1	-1.75	-1	-2	-0.5	170	18
59	0	0	35	0	1	2	11/2006	02/2009		11/2012	-1.25	-0.75	-1.5	-0.75	7	167	-0.1	-0.1	-1.25	-0.75	-1.5	-0.25	180	180	-0.1	-0.1									-1.25	-0.5	-1.5	0	5	0	-0.1	-0.1	-1.25	-0.25	-1.5	-0.5	13	162	-1.25
60	0	1	28	0	0	1	09/2006	03/2009		08/2017	0.5	-0.75	0.25	-0.25	3	170	-0.1	-0.1	0.5	-0.75	0.25	-0.25	3	170	-0.1	-0.1									0.5	-0.75	0.25	-0.25	3	175	-0.1	-0.1
61	0	1	9	0	0	1	03/2007	03/2011		06/2012	0.75	0	0.75	0	0	0	0	0	0.5	0	0.5	0	0	0	0	0									0.75	0	0.75	0	0	0	0	0
62	0	0	21	0	0	2	02/2010	10/2014		04/2017	-6.5	0	-7	0	0	0	0	0	-6.5	0	-6.5	0	0	0	0	0									-7.75	-0.5	-8.25	0	70	0	-0.1	-0.1	-7.75	-0.25	-7.5	-2	3	176
63	0	1	21	0	0	1	09/2007	08/2015		08/2017	-4	0	-3.5	-0.25	0	17	0	0	-4.5	0	-4.25	-0.5	0	62	0	0									-4.5	0	-4.25	-0.5	0	62	-0.1	-0.1	-4.25	0	-3.75	0	0	0	-4.5
64	0	1	22	0	1	1	09/2008	12/2014		05/2016	-1.25	0	-1	-0.25	0	105	0	0	-2.75	0	-3	-0.25	0	90	0	0									-3.5	0	-3.5	0	0	0	0.3	0	-3.5	-0.5	-2.25	-0.25	74	98	-4.25
65	0	1	8	0	0	1	04/2010	09/2012		09/2015	0.5	0	0	0	0	0	-0.1	-0.1	0	0	0	0	0	0	-0.1	-0.1									-0.25	0	-0.5	0	0	0	-0.1	-0.1							-1
66	0	1	27	0	0	2	09/2008	09/2009		09/2017	-0.75	0	-0.5	0	0	0	-0.1	-0.1	-1	0	-0.5	0	0	0	-0.1	-0.1									-1.25	0	-0.5	0	0	0	-0.1	-0.1	-1	-0.25	-0.75	0	79	0
67	0	1	31	1	1	1	07/2009	11/2013		08/2016	0	0	0	-0.25	0	75	0	0	-0.25	0	0	-0.5	0	80	0	0									0	0	-0.25	-0.5	0	80	-0.1	-0.1
68	0	1	18	0	0	2	09/2007	10/2012		09/2017	-3.25	-0.5	-2	-1.5	86	90	-0.1	-0.1	-4.25	-0.25	-3.5	-1	80	100	-0.1	-0.1									-4.75	-0.25	-4	-1	80	105	-0.1	-0.1	-3.25	0.5	-2.25	-1.5	87	89
69	0	1	19	0	0	1	08/2007	08/2012		09/2016	0.25	0	0.25	0	0	0	0	0	0	-0.25	0	-0.25	175	180	-0.1	-0.1									0.25	0	0.25	0	0	0	-0.1	-0.1	0.75	-0.25	1	-0.25	87	68	0
70	0	1	12	0	1	1	10/2007	12/2013		03/2016	0	0	0	0	0	0	0	0	0.25	0	0.5	0	0	0	0	0									-0.25	0	0	0	0	0	0	0	0	0	0.25	-0.25	0	83
71	0	1	17	0	0	1	06/2008	12/2013		12/2016	0.25	0	0.75	-0.5	0	15	-0.1	-0.1	0.25	0	0.75	-0.5	0	10	-0.1	-0.1									0.25	0	0.5	-0.5	0	9	0	0
72	0	1	29	0	1	2	11/2006	12/2013		12/2016	0.25	-0.25	0	0	30	0	0	0	0.25	-0.25	0	0	30	0	-0.1	-0.1									0	0	0	-0.25	0	65	0	0	-0.25	-0.25	0.5	0	41	0	-0.5
73	0	0	13	0	0	2	02/2008	05/2009		09/2015	-5.75	-1	-5.75	-1.25	172	178	0	0	-5.25	-1.25	-6	-1.5	179	180	0	0									-5.75	-1.5	-6.5	-1.75	180	180	0	0	-6.5	-1.25	-6.75	-1.25	180	177	-6.25
74	0	0	21	0	0	2	02/2008	01/2009		04/2012	-3.75	-0.25	-3.75	0	175	0	-0.1	-0.1	-3.75	-0.25	-3.75	0	175	0	-0.1	-0.1									-3.75	-0.25	-3.75	0	170	0	0	0	-3.5	-0.25	-3.75	0	177	0	-4
75	0	1	11	0	0	1	04/2010	06/2015		06/2017	0	-0.25	0.25	-0.25	60	94	0	0	-0.5	-1	-0.75	-0.5	94	76	0	0									-0.5	-1.25	-0.5	-0.75	90	85	0	0	-1.5	-0.25	-1.5	-0.75	68	51	-1.25
76	0	0	20	0	0	2	12/2008	05/2013		01/2017	-2.75	0	-2.75	-0.75	0	170	-0.1	-0.1	-3.25	-0.25	-3.5	-1	180	180	-0.1	-0.1									-3.25	0	-3.25	-0.75	0	176	0	0	-0.75	-1	-3	-1.75	162	176
77	0	1	23	0	0	1	12/2007	08/2010		09/2017	0.5	0	0.75	0	0	0	0	0	0	0	0	-0.25	0	155	0	0									0.25	0	0.25	0	0	0	-0.1	-0.1	0	0	0.5	-0.25	0	137	0.5
78	0	0	25	0	0	1	04/2008	07/2008		09/2014	-1.25	-0.5	-1	-0.75	105	80	-0.1	-0.1	-1.25	-0.5	-1	-0.75	105	75	0	-0.1									-1.25	-0.75	-1	-0.75	110	75	0	0	-2.5	-0.25	-1.5	-1	125	17	-2.5
79	0	1	30	0	0	2	03/2008	06/2010		12/2016	-4.25	-2.75	-2.25	-0.75	42	132	0	0	-4.25	-2.75	-3	-0.75	42	135	0	0									-4.5	-3	-3	-1.25	41	135	0	0	-3.75	-2.5	-2.75	-0.5	41	128	-4.25
80	0	1	22	1	0	2	02/2008	01/2010		06/2015	0.75	0	0.75	0	0	0	-0.1	-0.1	0.5	0	0.5	0	0	0	-0.1	-0.1									0.75	0	0.75	0	0	0	0	0	0.75	0	0.75	0	0	0	-0.25
81	0	0	32	0	1	1	09/2007	01/2011		05/2014	1.25	-1.75	0.5	-0.5	155	5	0	0	1.25	-1.5	1	-1.25	155	14	0	0									1.75	-2	2.25	-2	160	22	0	0	1.5	-1.75	0.75	9	155	9
82	0	1	33	1	0	1	07/2008	08/2010		03/2013	0.75	0	0.5	0	0	0	0	0	0.25	0	0	0	0	0	0	0									0	0	0	0	0	0	0	0	0.5	0	0.5	0	0	0	-0.75
83	0	0	17	0	1	1	01/2008	02/2011		09/2013	0	-1	-3.5	-0.5	176	8	-0.1	0	0	-1	-3.5	-0.5	180	180	-0.1	0									0	-1	-4	-1	5	20	0	0	-0.25	-1	-3.25	-2.5	19	9
84	0	1	12	1	0	1	01/2008	09/2014		12/2016	0	0	0	0	0	0	-0.1	-0.1	-0.25	0	0.25	-0.25	0	95	-0.1	0									-0.25	0	0	-0.5	0	77	-0.1	-0.1	0.75	-0.25	1	-0.25	85	129
85	0	1	32	1	0	2	10/2008	06/2010		05/2017	4.5	-3	4.5	-4.5	5	162	0	-0.1	3.75	-3	4	-4	4	164	0	-0.1									3.75	-2.5	4.75	-4	2	163	0	0	4.75	-3.25	4.75	-4.75	178	158	4
86	0	0	7			0	12/2008	12/2011		01/2012	0.5	-0.75	0.5	-0.5	5	175	-0.1	-0.1	0.25	0	0.25	0	0	0	-0.1	-0.1									0.25	0	0.25	0	0	0	-0.1	-0.1	0.5	-0.75	0	-0.5	4	2
87	0	1	7	0	0	1	05/2008	01/2011		09/2016	0.5	0	0.5	0	0	0	-0.1	-0.1	0.25	0	0.25	0	0	0	-0.1	-0.1									0.5	0	0.5	0	0	0	-0.1	-0.1
88	1	0	25	0	0	2	01/2010	10/2011		08/2016	-4.25	0	-4	0	0	0	-0.1	-0.1	-4.25	0	-4.25	0	0	0	-0.1	-0.1									-4.25	0	-4.25	0	0	0	-0.1	-0.1	-5.75	0	-4.75	-0.5	0	144
89	0	0	29	0	1	2	08/2007	07/2012		08/2017	-4.5	0	-2.25	-0.5	0	5	0	0	-4.75	0	-2.5	-0.5	0	5	0	0									-6	0	-4	-0.25	0	180	-0.1	-0.1	-4.25	-0.25	-2.5	-0.5	23	10
90	0	0	23	0	1	1	03/2012	02/2015		03/2016	-6.75	-1.5	-6.5	-3	4	176	-0.1	-0.1	-7.5	-1.5	-7.25	-3	4	176	-0.1	-0.1									-6.75	-2	-7.25	-2.5	4	176	0	0	-8	-1.5	-6.5	-4.5	176	176	-7.75
91	0	1	14	0	0	2	01/2008	04/2011		07/2015	-3.5	0	-2	-0.25	0	165	0	0	-3.5	-0.25	-2.25	-0.25	12	172	0	0									-4	-0.5	-2.5	-0.5	5	180	0	0	-3.75	-0.25	-2.25	-0.5	43	174	-4.25
92	0	1	10	1	1	2	01/2008	06/2013		12/2016	-1.25	0	-1.25	0	0	0	0	0	-2	-0.5	-2	-1.25	180	180	0	0									-2.25	-1	-2.25	-1.25	180	180	0	0	-0.75	-0.5	-1	-0.25	18	29	-2.75
93	0	1	25	0	0	2	05/2008	03/2011		10/2016	-3.25	-1	-4.75	-0.5	167	16	-0.1	0	-4.25	-1	-5.75	-0.75	167	8	0	0									-5.25	-1	-6.5	-0.5	171	5	-0.1	0.1	-3.75	-1	-5	-0.5	167	15	-4.75
94	0	0	32	0	1	1	05/2011	07/2014		10/2017	0.5	0	0.5	-0.25	0	155	0	0	0.5	0	0.5	-0.25	0	175	0	0									0.5	0	0.5	0	0	0	-0.1	-0.1
95	0	1	29	0	1	2	11/2007	06/2010		07/2017	-0.25	-0.25	0	0	25	0	0	0	-0.25	-0.25	0	0	25	0	0	0									-0.5	-0.25	-0.25	0	30	0	0	0	0.25	-1	-0.25	-0.25	32	117
96	0	0	22	0	0	1	05/2008	05/2011		07/2017	0.5	0	0.5	0	0	0	0	0	0	0	0	0	0	0	0	0									0	-0.5	0	0	2	0	0	0
97	0	1	27	0	0	1	10/2008	12/2011		05/2013	-1.25	0	-1.25	0	0	0	0	0	-1.5	-0.5	-1.5	-0.25	180	155	0	0									-1.25	-0.25	-1.25	-0.25	180	155	0	-0.1	-1.25	-0.25	-1	-0.25	9	166
98	1	0	19	0	0	2	11/2007	06/2014		07/2016	0	-0.5	0	-0.25	82	65	0	0	0	-1	0	-0.75	92	65	0	0									-0.25	-1.25	-0.25	-0.75	99	72	-0.1	-0.1	0	-0.5	-0.25	-0.25	94	59
99	0	0	33	0	0	1	09/2007	10/2009		03/2017	1.75	-0.25	2.75	-1	137	32	0	0	1.75	0	2.5	-1	0	32	0	0									2.75	-0.25	3.5	-1	130	35	-0.1	-0.1	2.5	-0.25	3.5	-1	139	30	1
100	0	0	29	0	1	1	11/2006	12/2013		11/2015	0	0	0.25	0	0	0	-0.1	-0.1	0	0	0.25	0	0	0	-0.1	0									0	-0.25	0.5	-0.25	96	95	-0.1	0	-0.5	-0.5	0	-0.25	178	161
101	0	1	26	0	0	2	02/2007	01/2012		04/2017	0.25	-1.25	0.5	-2.25	155	180	0	0	0.5	-1.25	0.5	-2.25	155	180	0	0									0.25	-1.25	0.25	-2.25	148	180	0	0	-0.75	-1	-0.5	-2.25	156	175
102	0	0	15	0	1	1	03/2010	01/2015		06/2017	0.5	0	0.5	0	0	0	-0.1	-0.1	0.5	0	0.25	0	0	0	-0.1	-0.1									0.5	0	0.5	0	0	0	-0.1	-0.1	-0.75	-0.5	-1.5	-1.25	78	180
103	0	0	8	0	1	1	03/2010	04/2011		09/2017	0.75	-0.5	0.75	-0.25	30	70	-0.1	-0.1	0.25	-0.25	0	0	0	0	-0.1	-0.1									-0.25	-0.5	-0.25	0	172	0	-0.1	-0.1	-0.5	-0.25	0.5	-0.5	20	8
104	0	1	11	0	0	1	12/2006	10/2009		11/2014	-0.75	0	0.5	0	0	0	0	0	-0.75	0	0.5	0	0	0	0	0									-1.5	-0.25	0.25	0	90	0	-0.1	-0.1	-0.75	0	0	0	0	0	-2.25
105	0	1	7	0	0	2	03/2007	04/2013		09/2015	0.75	0	1.75	0	0	0	-0.1	-0.1	0.75	0	1.75	0	0	0	-0.1	-0.1									0.5	0	1.5	0	0	0	-0.1	-0.1	2.75	0	3.75	0	0	0	1
106	0	1	31	0	1	2	03/2007	08/2012		09/2015	0.5	0	0.75	0	0	0	0	0	0.25	0	0.25	-0.25	0	67	0	0									0	0	0.25	0	0	0	0	0.2	0.75	0	0.75	0	0	0
107	0	0	21	0	0	2	04/2008	08/2010		11/2014	-1.75	0	-1.25	-0.25	0	165	0	0.2	-2.25	0	-2	0	0	0	0	0.1									-2.5	0	-2.25	0	0	0	-0.1	-0.1	-1.75	-0.25	-1.25	-0.25	170	79	-3
108	1	1	33	0	1	2	02/2008	02/2011		02/2016	2	0	2	0	0	0	0.1	0.1	2	0	2.5	0	0	0	0.1	0.1									2	-0.25	2.25	0	90	0	0.2	0.2	3	0	4.25	0	0	0
109	0	0	9	0	0	1	06/2008	01/2013		06/2017	0.75	-0.25	0.75	0	105	0	0	0	0	0	0	-0.25	0	10	0	0									0	0	0	-0.25	0	180	-0.1	-0.1
110	0	0	21	0	0	2	06/2012	07/2015		10/2017	-0.5	0	-0.5	0	0	0	0	0	-0.75	0	-0.75	0	0	0	0	0									-0.75	0	-0.75	0	0	0	0	0							-1.5
111	0	0	17	0	0	2	03/2008	09/2010		02/2013	-1.5	0	-1.25	0	0	0	-0.1	-0.1	-1.5	0	-1.25	0	0	0	-0.1	0									-1.5	0	-1.5	-0.25	0	110	-0.1	-0.1	-1.75	-0.25	-1.5	-0.25	56	123
112	0	1	21	0	0	2	05/2008	09/2009		12/2014	-6	-1.5	-6.75	-1.5	7	20	0	0	-6	-1.5	-6.75	-1.5	7	19	0	0									-6	-1	-7	-1.25	7	20	0	0	-5.5	-1.25	-6	-1.5	3	12	-5.5
113	0	1	11	0	0	1	01/2008	07/2013		04/2015	0.75	0	0.75	0	0	0	0	0	1	0	1	0	0	0	0	0									0.5	0	0.5	0	0	0	0	0	0.75	0	1	0	0	0
114	0	1	11	0	0	2	07/2007	07/2013		03/2015	0.25	0	0.5	0	0	0	0	0	-0.75	-0.25	-0.5	0	125	0	0	0									-0.75	-0.25	-0.5	0	125	0	0	0	0.25	0	0.25	0	0	0	-1.75
115	0	0	17	0	0	1	11/2010	06/2013		11/2016	0.25	-0.25	0.25	-0.25	5	175	-0.1	-0.1	0	-0.25	0	-0.25	5	175	-0.1	-0.1									0	0	0	0	0	0	0	0
116	0	0	20	0	0	2	12/2007	07/2011		05/2013	-0.75	-0.75	-0.75	-0.75	167	5	0	0	-1.25	-1	-1	-1	162	180	0	0									-1.25	-1.25	-1.5	-1.25	170	4	0	0	-0.75	-0.75	-0.75	-0.75	161	8	-1.75
117	0	0	28	0	1	2	09/2008	02/2015		05/2016	-1	-2.25	-1	-2.5	8	5	0	0	-1	-2.25	-1	-2.75	8	5	0	0									-1	-2	-1	-2.5	8	5	0	0	-1	-1.75	-1.25	-2.25	10	179	-1.75
118	0	1	29	1	0	1	10/2007	05/2009		10/2017	0	0	0	0	0	0	-0.1	0	-0.25	-0.25	-0.25	-0.25	109	77	0	0									0	-0.5	0.25	-0.75	95	95	0	0	-1.25	-0.25	-0.75	-0.25	98	80	-0.75
119	0	0	30	0	0	1	07/2006	01/2010		07/2015	1	-0.5	0.5	-0.25	86	112	-0.1	-0.1	1	-0.5	0.75	0	95	0	-0.1	-0.1									0.25	0	0.5	-0.25	0	108	0	0	-0.5	0	-1	0	0	0
120	0	0	20	0	0	1	01/2008	09/2012		10/2017	0	-0.25	0	-0.25	20	175	0	0	0	-0.25	0	-0.25	20	175	0	0									0.5	-0.75	0	-0.75	12	180	-0.1	-0.1	1.75	-1.25	-0.5	-0.25	157	21	-0.75
121	0	1	19	1	0	1	03/2008	08/2010		11/2016	-0.25	0	-0.5	0	0	0	0	0	-0.5	0	-0.75	0	0	0	0	0									-1	0	-1.25	0	0	0	0	0	-0.5	0	-1	0	0	0	-1.25
122	1	0	12	0	1	2	03/2008	07/2012		06/2015	-2	-0.25	-1.5	-0.5	165	180	0	0	-1.75	-0.25	-1.5	-0.25	165	5	0	0									-2.75	-0.75	-2.25	-0.5	180	180	0	0	-2.25	-0.25	-1.5	-0.5	10	16	-2.25
123	0	1	19	0	1	1	02/2008	10/2013		09/2017	-3.25	-0.25	-3.25	-0.5	40	170	0	0	-4	-1	-4	-1.25	9	172	0	0									-4.25	-1.25	-4.5	-2	9	172	0	0	-3.75	-0.25	-3.75	-1	19	153	-4.75
124	1	0	20	1	0	2	09/2009	10/2014		02/2017	-1.25	0	-1.25	0	0	0	0	0	-1.5	-0.5	-1.5	-0.5	170	10	0	0									-1.5	-0.5	-1.5	-0.5	175	10	0	0
125	0	0	13	1	0	1	06/2008	04/2015		02/2016	0.5	-0.25	0.75	-0.5	180	160	0	0	-0.5	-2.25	-0.75	-1.5	165	180	0	0									-0.75	-2.25	-0.25	-1.5	160	175	-0.1	-0.1	0.75	-2.25	0.25	-2	179	173	-2
126	1	1	32	1	0	2	06/2008	02/2010		01/2015	-6.5	-0.5	-7.25	-0.25	155	9	-0.1	-0.1	-6.75	-0.5	-7.5	-0.5	152	25	-0.1	-0.1									-7	-0.5	-7.75	0	155	0	-0.1	-0.1							-7.5
127	0	1	18	0	0	2	10/2007	01/2015		06/2017	-4	-1	-3.5	-0.75	6	168	0	0	-5	-1	-4.5	-0.5	10	168	0	0									-5.5	-1	-4.75	-0.5	4	175	0	0	-5	-0.75	-4	-1	174	150	-6
128	0	1	12	0	0	2	08/2008	08/2010		04/2013	-1.25	0	-1.75	0	0	0	0	0	-1	-0.5	-1.75	-0.25	157	5	0	0									-1.5	-1.25	-2.25	-0.5	165	172	0	0	-1.25	-0.5	-2.25	0	171	0
129	1	1	26	0	0	2	01/2008	09/2014		07/2017	-3	-0.25	-2.75	-1	180	168	0	-0.1	-3	0	-2.75	-1	0	168	0	0									-3	0	-2.75	-1	0	168	0	0	-4	-0.25	-3.75	-1	27	164	-3.5
130	0	0	28	0	0	1	12/2008	12/2014		11/2016	-1.75	0	-1.25	-0.25	0	180	0	0	-2.5	0	-2	0	0	0	0	0									-2.5	-0.25	-2	0	60	0	-0.1	-0.1	-2.5	-0.25	-2	-0.5	23	175	-3.25
131	0	1	32	0	1	2	11/2008	07/2015		08/2017	0.25	0	1	-0.25	0	3	0	0	0.75	0	1	-0.5	0	175	0	0									0.5	0	1	-0.25	0	130	-0.1	-0.1
132	0	0	9	0	0	0	05/2008	01/2011		09/2016	0.5	-0.25	0.5	0	115	0	0	-0.1	0.5	-0.25	0.5	0	115	0	0	-0.1									0	0	0	-0.25	0	17	-0.1	-0.1	0.25	0	-0.25	0	0	0
133	0	0	24	0	1	2	06/2006	12/2013		07/2016	-0.75	-1.5	-1	-0.5	90	80	0	0	-0.75	-1.5	-1	-0.5	90	80	0	0									-0.75	-1.5	-1	-0.5	90	80	0	0
134	0	1	20	0	0	2	08/2008	09/2010		03/2012	-4.5	-0.5	-5.25	-0.25	10	178	0	0	-4.75	-0.5	-5.5	-0.25	10	178	0	0									-5	-1	-6	-0.25	10	178	-0.1	-0.1	-4.25	-0.75	-5	-0.5	7	176
135	0	1	28	0	1	1	09/2007	04/2015		04/2017	-1.75	-0.5	-2.25	-0.5	140	1	0	0	-1.75	-0.5	-2.5	-0.25	140	180	0	0									-1.75	-0.75	-2.25	-0.25	152	5	-0.1	-0.1	-3	-0.75	-3.25	-0.25	158	6
136	0	0	30	0	0	2	04/2008	03/2015		01/2017	-1.75	-1	0	-0.25	75	180	0	0	-2.5	-2	0	-0.25	65	16	0	0									-2.5	-1.75	0	0	75	0	0	0							-4.75
137	0	1	27	0	1	1	01/2011	11/2014		02/2017	0	-0.25	0.25	0	180	0	0	0	0	-0.25	0	0	180	0	0	0									0	-0.25	-0.25	0	170	0	-0.1	-0.1
138	0	1	11	0	0	1	12/2010	10/2012		01/2017	0.25	0	0.5	0	0	0	-0.1	-0.1	0	-0.5	0	-0.25	40	180	-0.1	-0.1									-0.25	-0.25	0	0	80	0	0	0	-1.25	-0.25	-0.75	0	51	0	0.25
139	0	1	8	0	0	1	12/2010	02/2011		01/2017	0.75	-0.75	0.75	-1	90	90	-0.1	-0.1	0.75	-0.75	0.75	1	90	70	-0.1	-0.1									-0.25	-0.75	-0.25	-0.75	95	75	0	0	0.25	-1	0.25	-0.75	79	78
140	1	0	13	0	1	2	02/2012	04/2015		08/2016	0.75	-0.25	0	-4.25	165	3	-0.1	-0.1	0.75	-0.25	0.75	-5.5	180	3	-0.1	0									1	-0.5	-2	-5.5	180	3	0	0	0.5	0	0	-4.75	0	2	0.25
141	0	1	9	0	0	1	02/2012	02/2013		01/2016	0.5	0	0.5	0	0	0	-0.1	-0.1	0.25	0	0.25	0	0	0	-0.1	-0.1									0.25	-0.25	0.25	-0.25	155	15	-0.1	-0.1	0.25	-0.5	-0.25	-0.25	1	6
142	1	1	33	0	0	1	12/2010	12/2011		02/2015	0.25	-1.25	0.25	-0.75	180	179	-0.1	-0.1	0.25	-1.25	0.25	-0.75	180	179	0	0									0.25	-2	0	-1.25	13	175	-0.1	-0.1	0	-4	-0.5	-4	13	176
143	0	0	8	0	0	1	07/2009	01/2014		06/2017	0.75	0	0.5	0	0	0	-0.1	-0.1	1	0	0.75	0	0	0	-0.1	-0.1									0.5	-0.25	0.5	0	90	0	-0.1	-0.1
144	0	0	12	0	1	1	05/2010	03/2013		08/2016	0	-0.25	0	0	5	0	0	0	0.5	0	0.5	0	0	0	0	0									0.25	0	0.25	0	0	0	0	0	0.25	0	0.25	0	0	0
145	0	1	20	0	0	1	05/2009	10/2011		02/2017	0	0	0.25	0	0	0	0	0	0.5	-0.25	0.5	-0.25	45	150	0	0									0.5	-0.25	0.5	-0.25	70	130	0	0
146	0	1	18	0	0	1	04/2010	06/2012		05/2016	0	0	0	-0.5	0	180	-0.1	-0.1	0	-0.25	0	0	85	0	-0.1	-0.1									0.5	-0.75	0.25	-0.25	180	16	-0.1	-0.1	-0.5	-0.25	-0.75	-0.25	176	15
147	0	1	20	0	0	1	05/2010	04/2013		05/2016	0.75	-0.75	0.75	-1	92	62	-0.1	-0.1	0.75	-0.75	0.75	-1	92	77	-0.1	-0.1									0.5	-1	0.75	-1.25	92	77	-0.1	-0.1	-0.25	-0.25	0.5	-1	99	72
148	0	1	20	0	0	1	07/2011	02/2016		06/2017	0	-0.5	0	0	77	0	-0.1	-0.1	0	-0.25	0	0	85	0	-0.1	-0.1									-0.25	-0.25	-0.25	-0.25	65	115	0	-0.1
149	0	0	18	1	1	1	08/2012	08/2014		06/2016	0.25	-0.5	0	-0.75	175	5	0	0	0	-0.5	0	-0.75	175	5	0	0									0	-0.75	-0.25	-0.75	175	5	-0.1	-0.1	-0.25	-0.5	-0.5	-0.75	176	1900-01-06
150	0	0	28	0	0	1	04/2010	02/2015		09/2017	-0.25	0	-0.25	0	0	0	0	0	-0.75	0	-0.5	0	0	0	0	0									-0.5	0	-0.5	0	0	0	-0.1	-0.1	-0.75	-0.25	-1	0	8	0
151	0	0	23	0	1	1	07/2010	12/2015		06/2016	-6	-2	-5.75	-2	56	152	0	0	1.5	-0.75	0	-0.75	135	97	0	0									0.5	-1	0	-0.75	135	97	0	0	-8.25	-4.75	-6.75	-5	56	152	-1
152	0	0	16	0	1	1	07/2009	02/2010		06/2017	0.5	-0.5	2.5	0	6	0	0	0	0.75	-0.75	2.75	-1	4	3	0	0									0.75	-0.5	3.5	-1	180	180	0	0	0.75	-0.5	2.75	-1.25	9	173	0.25
153	0	1	36	0	0	1	09/2012	01/2015		04/2017	-0.5	-0.5	-0.75	-0.5	115	40	0	0	-0.5	-0.75	-0.5	-0.75	110	45	0	0									-0.5	-0.75	-0.5	-0.75	110	45	-0.1	-0.1
154	0	1	28	0	0	2	01/2012	01/2013		07/2017	-4.75	-0.75	-4.5	-1	160	14	0	0	-5	-0.75	-5	-0.75	160	14	0	0									-5.5	-1.25	-4.75	-0.75	160	14	0	0
155	0	1	22	0	0	1	03/2009	04/2012		10/2016	0.75	0	0.75	0	0	0	0	0	0	0	0	0	0	0	0	0									0	0	0	0	0	0	-0.1	-0.1	0.25	0	0.5	0	0	0
156	0	0	7	0	0	1	12/2011	11/2014		06/2017	0.25	0	0.25	0	0	0	0	0	0	-0.25	0	0	180	0	0	0									0	0	0	0	0	0	0	0							-0.75
157	0	0	15	0	0	1	05/2010	12/2015		07/2016	-1	-0.25	-1.25	0	5	0	0	0	-1.75	-0.5	-1.5	-0.5	180	180	0	0									-1.5	-0.5	-1.5	-0.5	180	180	0	0	-1.75	-0.5	-1.75	-0.25	146	62	-2.5
158	0	0	7	0	0	1	03/2010	11/2012		07/2015	-0.5	0	-0.5	-0.5	0	90	-0.1	-0.1	-0.5	0	-0.5	-0.5	0	90	-0.1	-0.1									-1.25	0	-0.75	-0.75	0	90	0	0	-0.75	-0.25	-1.25	-0.5	115	80	-1.75
159	0	0	33	1	1	1	05/2011	11/2014		10/2017	-0.25	-0.75	-0.25	-0.25	90	150	0	0	-0.25	-1	-0.25	-0.25	90	135	0	0									-0.25	-1.25	-0.25	-0.5	90	132	0	-0.1
160	0	1	24	0	0	1	09/2009	10/2011		09/2014	0.25	0	0.25	-0.25	0	110	0	0	0	0	0	-0.25	0	90	0	0									0	0	0	0	0	0	0	0
161	0	1	29	0	0	2	12/2011	03/2013		06/2016	-4	0	-3.75	-0.75	0	5	0	0	-4	0	-3.75	-0.75	0	5	-0.1	-0.1									-4	-0.25	-4	-0.5	145	20	-0.1	-0.1
162	0	1	17	0	0	1	07/2013	06/2014		01/2017	0	0	0	0	0	0	0	0	0.25	0	0.5	0	0	0	0	-0.1									0	0	0	0	0	0	0	0
163	0	1	26	0	0	2	03/2009	07/2015		03/2017	-2.25	0	-2	-0.5	0	140	0	0	-2.25	-0.25	-1.75	-0.75	105	120	0	0									-2.25	-0.25	-2	-0.75	105	135	0	0	-2.25	0	-1.75	-0.5	0	142
164	0	0	30	0	0	1	08/2011	10/2014		02/2017	-1	-0.25	-1	0	86	0	0	0	-1	0	-1	0	0	0	0	0									-1	0	-1	-0.25	0	90	-0.1	0
165	0	1	25	0	1	1	03/2011	07/2015		09/2017	0	-0.25	0	-0.25	140	80	0	-0.1	0	-0.5	0	-0.5	105	90	0	-0.1									-0.25	-0.25	-0.25	-0.5	105	75	0	-0.1							-0.75
166	0	0	7			1	08/2011	10/2014		11/2016	0.75	0	0.75	0	0	0	-0.1	-0.1	0.25	0	0.25	0	0	0	-0.1	-0.1									0.5	0	0.5	0	0	0	-0.1	-0.1	-1	-1.25	-0.5	-0.75	66	134	-0.75
167	0	1	27	0	0	2	11/2010	02/2015		08/2016	-4	-0.75	-2.25	-1.25	40	150	0	0	-4	-2	-2.75	-2	55	140	0	0									-4.25	-2	-3	-2	55	140	0	0	0.25	-0.5	0.5	-0.5	8	6	-5.5
168	0	0	26	1	0	2	06/2009	08/2014		06/2016	-0.25	-0.5	-0.25	-0.75	119	58	0	0	-0.25	-0.75	-0.5	-0.75	120	58	0	0									-0.25	-0.75	-0.5	-0.75	120	58	0	0							-1
169	0	1	28	0	1	1	07/2009	10/2016		01/2017	0	0	0.25	0	0	0	0	0	0	-0.25	0	-0.25	156	10	0	0									0	0	9	-0.25	0		0	0
170	0	1	20	0	0	1	08/2012	09/2014		12/2015	0.5	0	0.75	0	0	0	0	-0.1	0	0	0.5	0	0	0	0	-0.1									0.25	0	0.25	0.25	0	0	-0.1	-0.1
171	0	1	27	0	1	1	01/2010	10/2015		06/2017	-0.25	0	-0.25	0	0	0	0	0	0	0	-0.25	0	0	0	0	0									-0.5	-0.25	-0.75	0	120	0	0	0	-1.25	0	-0.75	-0.25	0	27
172	0	1	32	0	0	1	11/2010	12/2016		01/2017	0.25	0	0	0	0	0	-0.1	-0.1	0.5	0	0.25	0	0	0	-0.1	-0.1									1	0	0.75	0	0	0	-0.1	-0.1
173	0	1	12	0	0	1	09/2012	06/2014		07/2016	0.5	0	0.75	-0.25	0	5	0	0.1	0.5	0	0.5	0	0	0	0	0.1									0.25	0	0.25	0	0	0	0	0
174	0	1	7	0	0	1	09/2012	09/2013		01/2017	0.5	-0.5	0.5	-0.75	140	60	0	0	0.5	-0.5	0.5	-0.5	120	85	0	0									0	0	0	0	0	0	0	0							0
175	0	1	9	0	0	1	09/2012	04/2014		01/2017	0.5	0	0.5	0	0	0	0	0.1	0.5	0	0.5	0	0	0	0	0.1									0	0	0	0	0	0	-0.1	0.3
176	0	0	15	0	0	1	05/2011	03/2014		09/2015	0.5	-0.25	-0.25	-0.25	46	156	-0.1	-0.1	0.75	-0.25	-1	0	85	0	-0.1	-0.1									0.25	0	-1.25	0	0	0	-0.1	-0.1
177	0	0	30	0	1	1	02/2010	06/2013		07/2016	0.25	-0.5	0.25	-0.75	75	180	0.2	0	0.25	-0.25	0	-1	75	180	0.2	0									0	-0.25	0	-1	40	180	0.1	0	-1.25	-0.25	-1.25	-1	67	178
178	0	0	18	0	2	0	05/2011	01/2014		02/2016	0.25	-0.5	0	-0.25	34	5	0	0	0	0	0	0	0	0	0	0									-0.25	-0.25	-0.25	0	21	0	0	0
179	0	1	9	0	0	1	03/2007	03/2011		08/2013	0.75	0	0.75	0	0	0	-0.1	-0.1	0.5	0	0.5	0	0	0	-0.1	-0.1									0	0	0	-0.25	0	180	-0.1	-0.1
180	0	1	20	0	0	0	07/2010	07/2012		11/2015	0	0	0.5	-0.25	0	115	-0.1	-0.1	0	-0.5	0	0	78	0	-0.1	0									-0.25	-0.25	0	0	55	0	0	0
181	0	0	14	0	1	0	07/2009	11/2013		05/2016	0.25	-0.25	0.5	-0.25	60	110	0	0	0	0	0	0	0	0	0	0									0	0	0	0	0	0	0	0
182	0	1	12	0	1	1	07/2009	11/2013		08/2017	0.75	-0.25	0.5	0	160	0	0	0	0.5	-0.25	0.75	0	125	0	0	0									0	-0.25	0	-0.25	105	75	0	0
183	0	0	23	0	0	2	12/2011	10/2012		09/2015	-4.75	-0.5	-5	0	90	0	0	0	-5	0	-5	-0.5	0	10	0	0									-5.75	0	-5.5	-0.75	0	10	0	0							-4.5
184	0	0	29	0	1	2	07/2010	06/2013		03/2017	-3.5	-0.5	-3.25	-0.25	105	75	0	0	-3.5	-0.5	-3.25	-0.25	105	75	0	0									-3.75	-0.5	-3.5	-0.25	105	75	0	0	-3.75	-0.5	-3.75	0	107	0
185	0	0	27	0	1	1	04/2011	09/2014		11/2017	0	-0.75	0.25	-1.25	7	175	0	0	0	-1	0.25	-1.25	7	172	0	0									0	-1	0.25	-1.25	5	170	-0.1	-0.1	-1	-1.5	-0.75	-1.5	7	177
186	0	1	24	1	0	1	05/2012	08/2014		05/2016	-0.25	-0.75	-0.25	-0.75	172	3	-0.1	-0.1	-0.25	-0.75	-0.25	-0.75	172	3	-0.1	-0.1									-0.25	-1	-0.25	-1.25	172	3	-0.1	-0.1	-0.75	-0.75	-0.75	-0.5	173	1
187	0	0	11	1	1	1	05/2010	08/2012		12/2016	-1.5	-0.25	-1.5	0	77	0	0	0	-1.75	-0.5	-1.25	0	88	0	0	0									-1.5	-0.75	-1.5	0	75	0	-0.1	-0.1	-3.25	-0.5	-3	0	22	0	-3.25
188	0	1	20	0	0	2	08/2012	01/2015		05/2016	-4	-2	-4	-1.75	96	96	-0.1	-0.1	-4.25	-1.75	-5.5	-1.75	80	91	-0.1	-0.1									-4	-1.5	-4.25	-1.75	90	93	0.3	0.2	-4.25	0	-3.5	-1	0	88	-5
189	0	1	17	0	1	1	10/2012	02/2015		09/2017	0	-0.25	0	0	170	0	0	1	-0.25	0	-0.25	0	0	0	0	1									-0.5	-0.25	-1	0	65	0	0	0
190	0	1	12	0	1	1	02/2010	05/2012		12/2016	0.5	0	0.5	0	0	0	-0.1	-0.1	0	0	0	0	0	0	-0.1	-0.1									0.25	-0.25	0	0	180	0	-0.1	-0.1	-1.75	0	-1.5	0	0	0
191	0	1	14	0	0	0	08/2010	09/2014		12/2016	0	0	0	0	0	0	0	0	0	0	0	0	0	0	0	0									0.25	0	0.25	0	0	0	-0.1	-0.1	-0.75	-0.25	-0.75	-0.25	131	56
192	0	1	32	0	1	2	08/2012	08/2014		08/2017	-5	-1.25	-4.5	-1.75	11	169	0	0	-5.25	-1.25	-4.75	-1.75	11	169	0	0									-5.75	-1.25	-4.75	-1.75	12	163	-0.1	-0.1	-5.5	-1	-5.5	-1.25	16	162
193	0	1	28	0	0	1	11/2011	12/2014		11/2016	-1	0	-0.75	0	0	0	0	0	-1	0	-0.75	0	0	0	0	0									-1	0	-0.5	0	0	0	0	0							-1.5
194	0	1	27	0	0	1	04/2011	08/2013		10/2016	0	-0.5	0.25	-1	98	70	-0.1	-0.1	-0.5	0	-0.5	-0.5	0	75	-0.1	-0.1									-0.5	-0.5	-0.25	-1	105	70	0	0	-0.5	-0.5	-0.75	-0.25	134	71
195	0	0	8	0	0	0	04/2011	07/2013		10/2017	0.75	0	1.25	0	0	0	-0.1	-0.1	0.75	0	0.75	0	0	0	-0.1	-0.1									0.5	0	0.5	0	0	0	0	0	0.25	0	0.5	0	0	0	-0.5
196	0	1	8	0	1	1	10/2009	08/2013		03/2016	0.5	0	0.5	-0.25	0	110	0	0	0	-0.25	0	0	178	0	0	0									0.5	-0.25	0.5	0	167	0	-0.1	-0.1	-2.25	-0.25	-1.5	-0.25	8	169
197	0	0	10	0	0	0	10/2009	05/2014		03/2016	1	-0.25	0.75	-0.25	90	90	-0.1	-0.1	0	0	-0.25	0	0	0	0	0									0	0	0	0	0	0	-0.1	-0.1	-0.75	0	-0.5	0	0	0
198	0	1	26	0	0	1	08/2010	11/2015		06/2017	1	-1	0.5	-0.5	85	90	-0.1	-0.1	0.75	-0.25	0.25	0	97	0	-0.1	-0.1									0	-0.25	0	-0.25	97	85	0	0	0.5	-1	0.5	-0.75	81	73
199	0	0	11	0	1	1	07/2009	12/2014		07/2017	0.5	0	0.75	-0.25	0	150	0	0	0.25	-0.25	0.5	-0.5	180	175	0	0									0.25	-0.25	1	-0.5	180	175	-0.1	-0.1							-0.25
200	0	1	31	0	1	2	01/2012	12/2013		08/2015	-6.5	-0.5	-3.5	-0.75	174	174	-0.1	-0.1	-6.5	-0.75	-3.5	-1	5	170	-0.1	-0.1									-6.5	-0.75	-3.5	-1	5	175	-0.1	-0.1	-7.5	-0.75	-5	-1	156	172	-7.25
201	0	1	30	0	1	1	07/2010	11/2015		11/2016	0	0	0	0	0	0	0	0	0	0	0	0	0	0	0	0									0	0	0	-0.5	0	5	0	0	-0.75	-0.25	-0.5	-0.25	22	25
202	0	0	25	0	1	1	06/2010	09/2015		10/2017	-0.25	0	0	0	0	0	0	0	0	0	0	0	0	0	0	0									0	0	0	0	0	0	-0.1	-0.1	-1	0	-0.75	0	0	0
203	0	0	30	1	0	1	04/2011	06/2014		03/2016	-0.25	-0.25	0	0	180	0	0.2	0.2	-0.25	-0.25	0.5	-0.25	180	5	0.1	0.2									0.25	0	0.5	0	0	0	0.1	0.2
204	0	1	13	0	0	1	09/2009	12/2010		02/2016	0.25	0	0.25	0	0	0	-0.1	-0.1	0.25	-0.25	0.25	0	55	0	-0.1	-0.1									0	-0.75	0	-0.5	10	167	-0.1	-0.1
205	0	1	20	0	1	1	04/2010	02/2013		05/2016	0	0	0.25	-0.25	0	90	0	0	0	-0.5	0.25	-0.5	70	90	0	0									-0.75	-0.25	-0.5	-0.75	75	92	0	-0.1	-0.5	-0.5	-0.5	-0.25	61	104
206	0	1	25	0	0	0	04/2011	08/2012		09/2015	0.25	0	0.5	-0.25	0	105	-0.1	-0.1	0.25	0	0.25	-0.25	0	180	-0.1	-0.1									0	0	0	0	0	0	0	0
207	0	1	25	1	0	0	04/2009	10/2012		07/2016	0	0	0	0	0	0	-0.1	-0.1	0	-0.5	-0.25	0	80	0	-0.1	-0.1									-0.25	0	0	-0.5	0	115	0	-0.1	-0.5	-0.25	0.75	0	34	0	-1
208	0	1	18	0	1	0	03/2009	04/2012		11/2016	0.5	0	0.5	-0.25	0	110	0	0	-0.25	0	0	-0.25	0	135	0	0									0	-0.25	-0.5	-0.5	120	90	-0.1	-0.1	0.25	0.25	-5	0	170	0
209	0	1	8	0	1	0	07/2009	01/2014		07/2016	0.5	-0.25	0.25	0	52	0	0	0	0	0	0.25	-0.5	0	105	0	0									0	-0.25	0	0	95	0	-0.1	-0.1
210	0	1	8	0	0	0	08/2010	12/2013		11/2016	0.5	0	0.25	0	0	0	0	0	0.25	0	0.25	0	0	0	0	0									-0.25	0	-0.25	-0.25	0	85	0	0	-0.25	0	-0.25	-0.25	0	85
211	0	1	27	1	0	2	04/2011	09/2013		09/2017	-0.5	0	-0.5	0	0	0	0	0	-1	-0.25	-1	-0.5	22	180	0	0									-0.75	-0.5	-1.5	-0.75	180	175	0	0							-1.25
212	0	1	22	0	0	1	10/2010	04/2014		08/2017	0.25	0	0.25	0	0	0	-0.1	-0.1	0.5	0	0.5	0	0	0	-0.1	-0.1									0	-0.25	0.25	-0.25	85	90	0	0
213	0	1	19	1	0	1	09/2012	05/2014		05/2016	0.5	0	0.5	0	0	0	0	0	0.5	0	0.5	0	0	0	0	0									0.5	0	0.5	0	0	0	0	0	0.25	0	-0.5	0	0	0	0.25
214	0	0	10	0	0	1	01/2012	04/2016		10/2017	0.5	-0.25	0.5	-0.75	175	170	0	0	0	0	0	-0.25	0	160	0	0									0	0	0.25	-0.25	0	150	0	0	0.25	-0.75	-0.25	-0.5	3	169	-0.5
215	0	0	18	0	1	1	04/2011	10/2014		04/2017	0	-0.25	0	-0.25	170	21	-0.1	-0.1	0	-0.5	0	-0.25	178	38	-0.1	-0.1									-0.25	-0.25	-0.25	0	155	0	-0.1	-0.1							-0.75
216	0	1	33	0	1	0	07/2009	08/2011		05/2015	0.5	-0.75	0.5	-0.5	77	97	0	-0.1	0.5	-1.25	0	-0.75	77	102	0	-0.1									0.25	-0.5	0	0	70	0	0	0
217	0	1	31	1	1	1	03/2009	05/2014		02/2017	4	-0.25	0.5	-0.25	172	60	-0.1	-0.1	4	-0.75	0.5	0	172	0	-0.1	-0.1									4.5	-0.5	0.75	0	172	0	0	-0.1
218	0	1	16	0	1	1	04/2010	08/2014		02/2017	0.25	0	0	0	0	0	0	0	0.25	0	0	-0.5	0	5	0	0									0.25	0	0	-0.5	0	5	0	0	-0.5	0	-0.75	-0.5	0	10	-0.75
219	0	1	34	1	1	1	08/2010	01/2014		06/2016	0.25	-0.25	0.5	-0.5	14	135	-0.1	-0.1	0	-0.25	0.25	-0.25	150	130	-0.1	-0.1									0	0	0.25	0	0	0	-0.1	-0.1	-0.5	-1.25	-0.5	-0.75	9	160
220	0	0	8	0	0	0	03/2009	01/2014		11/2016	0.75	0	0.75	0	0	0	0	0	0.5	-0.25	5	0	180	0	0	0									0.5	-0.25	0.5	0	110	0	-0.1	-0.1	0	0.5	0.5	0.5	22	159
221	0	1	10	0	0	1	07/2009	11/2013		06/2017	0.5	0	0.5	0	0	0	0	0	0.5	-0.25	0.25	0	165	0	0	0									0.25	-0.25	0	0	178	0	0	0							-0.75
222	0	0	30	0	0	1	02/2012	06/2014		09/2017	0.25	-1.25	0.5	-1	100	80	-0.1	-0.1	0.25	-1.25	0.75	-1.25	100	80	-0.1	-0.1									-0.25	-1.5	-0.25	-1.25	100	80	-0.1	-0.1	-0.75	-0.5	-0.5	-0.75	102	69	-0.5
223	0	1	9	1	0	1	07/2011	05/2014		11/2015	0.5	0	0.5	-0.25	0	90	0	0	0	0	0.25	0	0	0	0	0									0	0	0	0	0	0	0	0	-0.25	0	0.25	-0.25	0	85
224	0	1	29	0	0	0	10/2011	02/2014		01/2015	0.25	0	0.25	0	0	0	-0.1	-0.1	0	0	0	0	0	0	0	0									0	0	0	0	0	0	0	0
225	0	1	25	0	1	1	02/2011	06/2013		07/2017	0.25	-1.75	0.25	-1.5	91	77	0	0	0.5	-1.75	0.5	-1.75	91	77	0	0									0.25	-1.75	0.25	-2	91	75	-0.1	0
226	0	1	5	0	0	1	04/2008	04/2009		03/2012	1.5	0	2	0	0	0	-0.1	-0.1	0.5	0	0.75	0	0	0	0	0									0.25	-0.5	0.25	-0.25	137	55	0	0	0.75	-0.5	0.75	-0.5	14	118
227	0	0	9	0	0	1	03/2008	03/2012		05/2015	0	0	1.25	3	0	177	0	0	0.5	-1	0.25	-4	180	176	0	0									0.25	-1	0.25	-3	180	180	0	0	0.25	0	1.25	-3	0	176	-0.25
228	0	0	34	0	0	1	03/2008	05/2011		11/2015	0.5	-0.25	0.5	0	97	0	-0.1	-0.1	0.5	-0.5	0.5	-0.25	90	77	-0.1	-0.1									0.5	-0.75	0.25	-0.5	90	77	-0.1	-0.1	0.75	0	0.5	-0.25	0	51
229	0	1	7	0	0	1	04/2008	02/2011		02/2012	1.5	-3.75	1	-3	178	178	0	0	0.25	-3.5	0.25	-3.25	180	3	0	0									0	-3.5	0	-3.5	180	180	0	0	2	-3	1.75	-2	3	178	0.25
230	0	0	8	0	0	1	10/2008	12/2009		10/2012	1	-0.25	1.25	-0.5	25	10	0	0	0	0	0	0	0	0	0	0									0	0	0.25	-0.25	0	167	-0.1	-0.1	0.5	-0.25	0.25	-0.25	8	172
231	0	1	21	0	0	1	10/2006	08/2009		10/2015	0.5	0	0.5	0	0	0	0	0	0.25	0	0.5	-0.25	0	165	0	0									0	0	0.25	-0.25	0	165	0	0	0.5	-0.25	0.5	0	16	0
232	0	1	30	0	0	2	09/2010	10/2012		11/2015	-3.5	-0.25	-3.25	0	180	0	0	0	-3.5	-0.25	-3.25	0	180	0	0	0									-3.5	0	-2.75	0	0	0	0	0.2	-3.25	-0.5	-3.25	0	10	0	-3.5
233	0	1	14	0	1	1	07/2008	03/2011		10/2014	0.75	0	0.75	0	0	0	-0.1	-0.1	0	-0.25	0	0	85	0	-0.1	-0.1									0.25	0	0.5	0	0	0	0	0	0.5	-0.25	0.25	0	13	0
234	0	1	20	0	0	1	05/2009	10/2011		02/2017	0	0	0.25	0	0	0	0	0	0.5	-0.25	0.5	-0.25	45	150	0	0									0.5	-0.25	0.5	-0.25	70	130	0	0	1	0	1	-0.25	0	156
235	0	1	32	0	1	2	08/2010	07/2014		11/2016	2.25	-1.75	4	-4	10	10	0	0	2.5	-2	3.75	-3.75	6	14	0	0									2.5	-2	3.5	-3.5	7	10	0	0	2	-1.5	3.5	-3.5	3	9	2.25
236	0	1	27	0	1	1	08/2008	11/2015		09/2017	-7.5	-0.5	-6.25	-0.5	152	77	0.1	0.1	-8.75	-0.5	-6.5	-0.75	165	72	0.1	0.1									-7.75	0	-6.25	-0.75	0	72	0	0	-8	-0.75	-6.75	-0.25	4	112	-9
237	0	1	35	0	1	0	02/2008	09/2010		05/2012	1.5	-0.5	1.25	-0.5	90	82	0	0	0.75	-0.5	1.25	-1	97	85	0	0									1.5	-0.5	2	-0.75	90	90	0	0	1.5	-1	1	-0.5	84	177
238	0	0	12	0	0	0	04/2008	02/2010		12/2011	0.25	0	0.25	0	0	0	0	0	0	-0.5	-0.25	-0.25	165	178	0	0									-0.25	-0.75	-0.75	0	175	0	-0.1	-0.1							-1
239	0	1	13	0	1	0	04/2008	02/2010		12/2011	-1.75	0	-1.75	0	0	0	0	0	-1.75	0	-1.75	0	0	0	0	0									-2.25	0	-2.25	0	0	0	-0.1	-0.1	-2.5	0	-2	-0.25	0	33	-2.75
240	0	0	32	0	0	0	10/2010	03/2015		10/2016	-0.25	-0.25	-0.75	0	180	0	0	0	-0.25	-0.25	-0.5	-0.25	155	55	0	0									-0.5	-0.5	-0.5	-0.25	155	55	0	0							-1.25
241	0	1	9	0	1	1	07/2008	04/2015		03/2016	0.5	0	0.75	0	0	0	0	0	-0.25	0	0	0	0	0	0	0									-0.25	-0.5	0	0	156	0	0	0	0.25	-0.25	0.25	0	79	0	-1.75
242	0	1	29	0	1	0	10/2011	04/2015		06/2017	0.25	-0.5	0	-0.75	100	90	-0.1	-0.1	-0.25	0	0.5	-1	0	85	-0.1	-0.1									0	-0.5	0.25	-1	97	87	-0.1	-0.1							-1.25
243	0	0	29	0	0	0	12/2007	03/2014		06/2017	0	-0.25	0	0	150	0	0	0	0	-0.5	-0.25	-0.25	130	60	0	0									0	-0.25	0	-0.75	135	82	0	0	0	0	0.25	-0.25	0	78
244	0	1	35	1	1		05/2007	06/2012		03/2016	0.5	-0.25	0.5	-0.5	175	180	0	0	1	0	1	-0.5	0	180	0	0									1.75	0	1.75	-0.5	0	180	-0.1	0
245	0	0	36	0	1		08/2008	05/2014		09/2015	0.25	-0.25	0	0	157	0	-0.1	-0.1	0.25	0	0	0	0	0	-0.1	-0.1									0.25	-0.5	0	0	130	0	-0.1	-0.1
246	0	1	32	1	0	0	09/2008	10/2009		06/2015	-0.5	-0.25	-0.5	-0.25	130	42	0	0	-0.5	-0.25	-0.25	-0.5	135	32	0	0									-0.75	-0.25	-0.75	-0.75	122	39	0	0	-0.5	0	-0.5	-0.5	0	39	-1
247	0	1	10	0	0	0	05/2006	02/2010		07/2013	0.5	0	0.5	0	0	0	0	0	0	0	0	0	0	0	0	0									0	0	0	0	0	0	0	0	0.25	0	0.5	0	0	0	-1
248	0	0	27	0	1	1	11/2008	05/2010		01/2012	-0.5	-1	-0.5	-1.5	10	162	0	0	-0.75	1	-1	-1.5	15	160	0	0									-1.5	-1	-1.5	-1.5	20	160	0.1	0	-1	-1	-1.25	-2	9	171	-2
249	0	1	16	0	1		06/2007	07/2015		04/2017	0.5	0	0.5	0	0	0	-0.1	-0.1	0.5	0	0.5	0	0	0	-0.1	-0.1									0.25	0	0.25	0	0	0	-0.1	-0.1	0.5	0	0.25	0	0	0
250	0	1	11	0	1	2	08/2008	09/2012		09/2016	0	0	0	0	0	0	0	-0.1	-2.25	-0.25	-2	-0.75	120	80	0	-0.1									-2.5	-0.25	-2.5	-0.75	140	78	0	-0.1	-0.25	-0.25	-0.75	-0.25	158	161	-2.5
251	0	0	27	0	1	1	06/2008	05/2009		03/2016	0.5	-0.5	0.75	-0.5	20	165	0	0	0.5	-0.5	0.5	-0.5	35	165	0	0									0.25	-0.75	0.25	-0.75	180	175	-0.1	-0.1							0.25
252	0	0	28	0	0	1	07/2006	09/2012		03/2017	0.25	-1.25	0.5	-0.5	0	151	0	0	0.5	1.5	1	-0.75	16	160	0	0									0.35	-1.5	0.75	-0.75	16	160	-0.1	-0.1
253		1	21	0	0	0	06/2007	06/2009		09/2011	0.5	0	0.5	0	0	0	0	0	0.5	0	0.5	0	0	0	0	0									0.25	0	0.25	0	0	0	-0.1	-0.1
254		1	21	0	0	0	06/2007	09/2009		09/2011	0.25	0	0.25	0	0	0	0	0	0	0	-0.25	0	0	0	0	0									0.5	0	0	0	0	0	-0.1	-0.1
255		0	46	1	0	0	10/2008	04/2015		11/2016	-0.25	-0.5	0.25	0	160	0	0.2	0.2	-0.75	-0.25	-0.5	-0.5	135	100	0.2	0.2									-0.5	-0.5	-0.25	-0.25	135	50	0	0							-0.25
256		0	26	0	0	2	05/2006	07/2010		02/2011	4.5	0	6	0	0	0	0	0	3.25	0	4.5	0	0	0	0	0									3.5	-0.25	4.5	-0.25	175	10	-0.1	-0.1
257		1	42	0	0	1	05/2009	07/2009		09/2017	-4.5	-3	-2.5	-1	175	20	-0.1	-0.1	-4	-3	-2.5	-1.25	178	14	-0.1	-0.1									-4	-2	-2.25	-1	180	15	-0.1	-0.1
258		1	17	0	0	0	08/2008	06/2011		02/2017	2.5	0	2.5	0	0	0	-0.1	-0.1	1.75	0	1.75	0	0	0	-0.1	-0.1									1.75	0	1.75	0	0	0	0	0
259		0	13	0	0	1	09/2009	03/2012		05/2013	1	0	1	-0.25	0	51	-0.1	-0.1	0.25	0	0	0	0	0	-0.1	-0.1									0.75	0.5	0.75	-0.5	88	75	0	-0.1
260		1	45	1	0	1	03/2006	10/2006		05/2011	0.5	-0.75	1	-1	85	100	-0.1	-0.1	0.5	-0.75	1	-1	85	100	-0.1	-0.1									0.75	-0.75	1	-1	88	98	0	0
261		1	41	0	0	2	06/2006	06/2007		04/2013	-1.75	0	-2	0	0	0	-0.1	-0.1	-2	0	-2.25	-0.25	0	0	0	-0.1									-1.75	0	-2	0	0	0	-0.1	-0.1
262		0	18	0	0		01/2008	10/2009		04/2012	0.25	-0.5	0.25	-0.5	176	15	0	0	0	-0.5	0	-0.5	11	15	0	0									-0.5	0	-0.5	-0.25	0	70	-0.1	-0.1
263		1	26	0	0	1	12/2006	08/2010		11/2012	0	-0.75	-0.25	0	89	0	-0.1	-0.1	-0.25	-0.75	-0.25	0	90	0	-0.1	-0.1									-1.25	0	-0.75	0	0	0	-0.1	-0.1
264		0	32	0	0	0	09/2008	05/2011		02/2014	-0.25	-1.75	0	-2.25	170	180	0	0	0.25	-2	0.25	-1.75	179	170	0	0									0	-1.75	0.25	-2.5	178	162	0	0	0	-2.25	0.25	-2.5	174	169
265		0	18	0	0	0	11/2008	02/2012		08/2014	0.5	-0.25	1	-1	32	180	0	0	0.75	-0.25	1	-0.5	30	165	0	0									0.75	-0.5	0.75	-0.5	37	165	-0.1	-0.1	0.75	-0.5	0.5	-0.5	37	167
266		1	16	0	0		09/2007	01/2008		08/2014	3	-0.5	3	-0.5	8	178	-0.1	0	1.5	-0.25	1.5	-0.25	5	180	-0.1	0									1.25	0	1.25	0	0	0	-0.1	-0.1	1.25	-0.25	0.75	-0.25	88	94
267		1	17	0	0	0	03/2008	04/2009		07/2012	0.75	-0.75	0.75	-0.75	180	180	0	0	0.5	-0.75	0.75	-0.5	180	180	0	0									0.75	0	0.75	0	0	0	-0.1	-0.1
268		1	22	0	0	0	02/2009	09/2011		06/2012	1.5	-0.5	1.25	-0.25	55	145	0.1	0.1	0.5	0	0.5	0	0	0	0.1	0.1									0.5	0	0.5	0	0	0	-0.1	-0.1
269		0	40	0	0	0	09/2008	03/2014		03/2015	-0.25	-0.5	-0.25	-0.5	110	82	0	0	-0.25	-0.5	-0.25	-0.5	110	85	0	0									0	-0.5	-0.25	-0.5	105	70	0	0							-0.25
270		1	21	0	0	1	03/2006	02/2012		05/2013	0.5	0	0.5	0	0	0	-0.1	-0.1	1	0	1	0	0	0	-0.1	-0.1									1.5	0	1.5	0	0	0	0	0
271		1	18	0	0	0	05/2010	02/2012		05/2014	0.25	0	0	0	0	0	0	0	0.25	0	0	0	0	0	0	0									0.75	0	0	0	1	0	-0.1	-0.1
272		1	15	0	1	1	03/2008	04/2009		06/2010	3.25	0	5	-0.25	0	5	0	0	4.25	-1	6.25	-0.25	15	12	0	0									3.75	-0.75	5.25	0	175	0	-0.1	-0.1
273		0	19	0	0	1	02/2008	03/2009		04/2014	3.25	-1	2.75	-1	14	165	-0.1	-0.1	3	-1.25	2.75	-0.75	14	165	-0.1	-0.1									1.5	-1	0.25	-0.75	30	180	-0.1	-0.1
274		0	19	0	0		10/2007	10/2009		02/2012	0.5	0	0.5	0	0	0	-0.1	-0.1	0.5	0	0.25	0	0	0	-0.1	-0.1									0.75	0	0.75	0	0	0	-0.1	-0.1
275		0	30	0	1	0	12/2008	05/2011		07/2013	0	0	0	0	0	0	0	0	0.5	0	0.5	0	0	0	0	0									0	0	0.25	0	0	0	0	0
276		0	40	0	0	2	06/2009	09/2011		04/2013	-5.5	-0.25	-5	-1	50	170	-0.1	-0.1	-5.5	0	-5	-1	0	172	-0.1	-0.1									-5.5	-0.5	-5.25	-1.25	10	173	-0.1	-0.1
277		1	18	0	0	1	07/2009	02/2012		04/2017	0	-0.5	0	-0.5	120	80	-0.1	-0.1	0.25	-0.25	0.25	0	90	0	-0.1	-0.1									-0.75	0	-0.75	0	0	0	-0.1	-0.1
278		1	15	0	0	0	07/2009	01/2012		08/2013	-0.25	-0.5	-0.25	-0.25	90	90	0	0	0.25	0	0.5	0	0	0	0	0									0	-0.25	0	-0.25	100	92	0	0
279		1	30	0	1	1	06/2008	06/2010		01/2013	0	-1.25	1.25	-0.5	180	165	0	0	0.5	-1.5	0.5	-0.5	180	165	0	0									0.75	-2	0.75	-0.5	178	163	0	0
280		0	14	0	0	0	09/2009	05/2012		03/2015	0.25	0	0	0	0	0	0	0	0.25	-0.25	0	-0.25	180	180	0	0									0	0	0	0	0	0	0	0
281		1	19	0	0	0	04/2006	08/2008		06/2014	0.75	-1.25	0.25	-0.75	5	180	0	0	0.75	-1.25	0.5	-0.75	180	180	0	0									0.5	-0.75	0.5	-0.5	145	40	0	0
282		0	23	0	0		01/2007	07/2009		03/2010	0	-0.25	0	-0.25	97	63	0	0	-0.75	0	-0.25	-0.5	0	63	0	0									-0.75	0	-0.75	0	0	0	0	0
283		1	46	0	0	1	07/2006	08/2007		08/2015	-1.5	-0.25	-1.75	-0.25	31	130	0	0	-1.5	-0.5	-1.5	-0.5	83	124	0	0									-1	-0.25	-1.75	0	5	0	0	0
284		1	37	0	0		11/2007	02/2010		07/2015	0.25	0	0.25	0	0	0	0	0	0	0	0	0	0	0	0	0									0.25	-0.5	0.25	-0.5	20	135	0	0
285		0	19	0	0	0	09/2006	05/2008		10/2016	0	-0.5	0	-0.5	180	7	0.1	0.1	0	0	0	0	0	0	0.1	0.1									0.25	-0.25	0	-0.5	35	106	0.1	0
286		1	19	0	0	0	05/2009	05/2010		06/2013	0	0	0	0	0	0	0	0	0.25	0	0.5	0	0	0	0	0									0.25	0	0.25	0	0	0	0	0
287		0	18	0	0		02/2008	06/2009		05/2013	0.25	-0.5	0.25	0	178	0	0.1	0	0.5	0	0.5	0	0	0	0.1	0.1									0	0	0	0	0	0	0.1	0
288		0	11	0	0	0	06/2009	01/2011		03/2013	0.75	-0.75	0.5	-0.75	15	166	0	0	0	-0.5	0	-1	16	165	0	0									0.25	0	0	-0.75	0	160	0	0
289		1	34	0	1	0	01/2003	07/2006		02/2015	0.25	-0.5	0.5	-0.25	180	180	0	0	0.75	0	0.75	0	0	0	0	0									0.75	-0.75	1	-0.5	180	175	0	0
290		1	42	1	0	1	10/2009	02/2011		10/2014	-2	0	-2	0	0	0	0	0	-2.75	0	-2.75	-0.75	0	180	0	0									-3.75	0	-3.25	-1.25	0	180	0	0
291		1	37	0	0		04/2008	04/2014		04/2016	-0.5	0	-0.5	0	0	0	0	0	-0.25	0	-0.5	0	0	0	0	0									-0.25	0	-0.25	0	0	0	0	0							0.75
292		1	20	0	0	1	10/2006	12/2013		05/2015	0.75	0	0.75	0	0	0	0	0	0	0	0.25	-0.75	0	180	0	0									0.5	0	1	-1	0	180	0	0
293		1	23	0	0		05/2008	10/2010		07/2012	0	0	0.25	-0.5	0	70	0	0	0	0	0.25	0	0	0	0	0									0.25	-0.25	0.5	-0.25	92	70	0	0
294		0	44	0	1	2	05/2006	12/2007		09/2009	-4.25	-2.5	-3.25	-1.5	47	172	0	0	-4.25	-2.5	-3.5	-1.75	47	172	0	0									-3.5	-2.25	-3.25	-1.75	47	172	0	0
295		0	20	0	1	2	03/2008	06/2011		07/2013	6.75	-0.75	6.5	-1.5	180	8	0.6	0.6	6.5	-0.5	6	-1.75	180	176	0.7	0.6									7	-0.5	6.75	-2	180	5	0.7	0.3
296		1	40	0	1		09/2007	03/2009		01/2016	0.5	-0.25	0.25	-0.25	20	80	0	0	0.5	-0.5	0.25	-0.25	35	35	0	0									0.25	0	0	0	0	0	0	0
297		0	40	0	0	1	02/2008	04/2012		04/2015	-1	-1	-1	-1	85	85	0	0	-1	-1	-1.5	-1.25	87	92	0	0									-0.5	-1.25	-0.75	-1.75	92	90	0	0
298		1	26	0	0	1	09/2006	03/2014		03/2015	-0.75	-1	-1	0	25	0	0.5	0.3	-1.5	-3	-1.75	-1	15	180	0.5	0.3									-1.75	-2.75	-1.5	-1.25	15	5	0.4	0.3							-1
299		0	10		1		06/2010	08/2011		08/2012	2	-0.75	1.75	-0.25	10	180	0	0	1.75	0	1.5	0	0	0	0	0									1.25	0	0.75	0	0	0	0	0
300		1	35	0	0		10/2007	02/2013		08/2016	0.25	0	0.25	0	0	0	0	0	-0.25	0	-0.25	0	0	0	0	0									0	0	0	0	0	0	0	0							0.25
301		1	24	0	0	2	12/2007	06/2012		09/2014	-2	-0.5	-2	-0.5	104	52	0.1	0.1	-2.5	0	-2.75	0	0	0	0.1	0.1									-2.5	0	-2.75	0	0	0	0	0
302		1	26	0	0	1	11/2006	11/2008		08/2013	-0.25	-0.5	0	-0.75	129	93	0	0	-0.25	-0.5	0	-0.75	159	86	0	0									-0.25	-1	-0.25	-0.5	180	88	0	0
303		0	41	0	0		04/2010	10/2010		04/2014	0	0	-0.25	-0.5	0	60	-0.1	-0.1	0	0	-0.25	0	0	0	-0.1	-0.1									0	0	0	0	0	0	0	0
304		0	33	0	0		04/2009	02/2010		01/2011	-0.5	0	-0.5	0	0	0	-0.1	-0.1	-0.75	0	-0.75	0	0	0	-0.1	-0.1									-0.5	0	-0.5	0	0	0	-0.1	-0.1
305		1	36	0	0		03/2008	08/2010		05/2011	-2.25	0	-2.5	-0.5	0	25	-0.1	-0.1	-2.75	0	-3	0	0	0	-0.1	-0.1						-2.5			0	-2.75	0	0	0		-0.1	-0.1
306		1	32	1	0		02/2008	09/2009		01/2011	0	-0.75	0	-0.5	15	35	0	0	0.25	-0.5		-0.25	10	20	0	0									0	-0.5	0.25	-0.5	10	35	0	0
307		0	20	0	0	0	02/2006	11/2008		01/2013	1.5	0	1.75	-0.5	0	82	0	0	0.5	0	0.5	0	0	0	0	0									0.25	-0.5	0.25	-0.5	90	91	0	0
308		0	15	0	0	0	07/2008	01/2013		03/2015	0.5	0	0.5	0	0	0	0	0	0.5	-0.5	0.5	-0.5	180	150	0	0									0.25	0	0.5	-0.75	0	0	0	0							0.5
309		1	43	0	0	0	07/2006	06/2014		05/2015	0.75	0	1	-0.25	0	130	0.1	0.1	0.75	0	0.75	-0.25	0	95	0.1	0.1									0.75	0	0.75	0	0	0	0	0.1							0.75
310		1	28	0	0	0	11/2007	12/2011		07/2014	-0.5	0	-0.25	0	0	0	0	0	-0.5	0	-0.25	0	0	0	0	0									-0.5	0	-0.25	0	0	0	0	0
311		1	27	0	0	1	05/2007	11/2011		06/2015	-2	-0.25	-1.25	-0.25	45	120	-0.1	-0.1	-2.75	-0.5	-1.75	0	30	0	-0.1	-0.1									-3	-0.75	-2.25	-0.25	20	145	-0.1	-0.1
312		1	15	0	0	1	07/2010	07/2011		04/2012	1.25	-0.5	1.25	-0.5	5	5	-0.1	-0.1	0.25	0	0.25	0	0	0	-0.1	-0.1									0.25	0	0.25	0	0	0	-0.1	-0.1
313		0	29	0	0	1	07/2007	06/2009		06/2012	-1.25	-0.5	-1.25	0	75	0	-0.1	-0.1	-2	-0.25	-1.75	0	66	0	-0.1	-0.1									-2.5	0	-2.25	0	0	0	0	0
314		1	17	0	1	1	03/2009	10/2013		07/2014	1	-1	0.5	-1	12	180	0	0	0.25	0	0	0	0	0	0	0									0	0	0.5	-1	0	90	0	0							0.5
315		1	16	0	0	1	08/2007	05/2010		01/2013	1	-0.75	0.75	-1	6	177	0	0	1.75	-0.5	1.25	-0.5	180	180	0	0									1.5	-0.75	1.5	-0.75	178	2	0	0							1.5
316		0	25	0	0	2	01/2007	01/2010		05/2014	5.5	0	5.5	-0.5	0	40	0	0	5.5	-0.5	5.5	-0.5	165	30	0	0									5.25	-0.25	5.5	-0.5	165	30	0	0
317		1	17	0	1	1	06/2006	03/2015		09/2017	0	-0.5	0.25	-0.5	33	22	0	0	-0.25	0	-0.25	0	0	0	0	0									-0.5	-0.75	-0.5	-0.25	85	80	0	0							-0.25
318		0	16	0	0	1	06/2008	11/2011		02/2016	0.25	0	0.25	0	0	0	0	0	-0.5	0	0	-0.25	0	15	0	0									0.5	0	0.5	0	0	0	0	0
319		0	17	0	0	1	10/2008	07/2010		05/2013	-0.5	-1	-1	-0.25	180	180	0	0	-0.75	-0.75	-1.5	-0.5	175	180	0	0									-1.5	-0.5	-2	0	12	0	0	0
320		0	22	0	0	1	03/2011	03/2012		05/2013	-1.75	-3	-0.75	-2.5	169	40	0	0	-1.75	-3	-0.75	-3	167	34	0	0									-2.75	-2.5	-1	-3	165	34	0	0
321		0	15	0	0	1	09/2010	04/2013		11/2015	0	-1	-0.25	-1.5	180	170	0.3	0.2	-0.25	-0.5	-0.5	-1	180	163	0.3	0.2									-0.5	-0.5	-0.5	-0.5	10	165	0.3	0.2
322		1	15	0	0	0	09/2008	10/2009		02/2011	0	0	0	0	0	0	0	0	0	0	0	0	0	0	0	0									0	0	0	0	0	0	0	0
323		0	16	0	0		04/2007	10/2009		02/2011	0.5	0	0.5	0	0	0	0	0	0	0	0	0	0	0	0	0									0.25	0	0.25	0	0	0	0	0
324		0	24	0	0		12/2007	12/2009		01/2011	0.5	-0.25	0.5	-0.25	20	165	0	0	0.5	-0.25	0.25	-0.25	20	20	0	0									0.25	-0.25	0.25	0	175	0	0	0
325		1	21	0	0	0	10/2006	06/2011		12/2014	0.75	-2	1.25	-2	180	170	0	0	0	-1	0.5	-1	5	170	0	0									-0.25	-1	0.25	-1	180	170	0	0
326		1	36	0	1	1	06/2008	07/2010		02/2012	0.25	0	0	0	0	0	0	0	0	0	0	0	0	0	0	0									0.25	-0.5	0.25	-0.25	97	90	0	0
327		0	31	0	1	1	10/2007	11/2013		02/2017	1	0	1.25	0	0	0	0	0	0.5	-0.5	0.5	-0.5	90	90	0	0									0.5	-0.5	0	-0.25	90	90	0	0
328		0	38	0	0	2	02/2008	04/2010		04/2011	-1	-1	-0.75	-0.75	105	90	0	0	-0.75	-1.5	-1	-0.75	100	90	0	0									-0.75	-1.25	-1	-0.75	99	80	0	0
329		0	38	0	0		05/2000	11/2003		01/2015	-1	-0.5	-1.25	-0.25	65	150	0	0.7	-1.5	-0.75	-1.5	-0.5	77	130	0	0.7									-3	-1	-3.5	-0.75	80	125	0	0.7
330		0	37	0	1	0	06/2007	10/2011		06/2014	0.75	0	0.25	-0.5	0	120	0	0	0.5	0	0.25	0	0	0	0	0									1.25	0	0.75	-0.25	0	147	0	0
331		1	24	0	0	0	01/2010	06/2013		09/2017	0.5	0	0.5	0	0	0	0	0	0	-0.5	0	0	180	0	0	0									0	-0.5	0.25	-1.5	110	105	0	0
332		1	26	0	0	1	06/2009	03/2012		05/2016	0.5	-0.75	0.5	-0.5	85	91	0	0	0.5	-0.75	0.5	-0.75	72	83	0	0									0.75	-1	0.25	-0.75	75	80	0	0
333		1	34	0	0		06/2007	03/2009		03/2011	1	-0.5	1.25	-0.5	95	96	0	0	0.5	-0.5	0.5	-0.5	95	95	0	0									0.5	-0.5	0.5	-0.75	92	100	0	0
334		1	17	0	1	1	11/2008	06/2010		12/2012	5.5	0	3.5	0	0	0	0.1	0.1	6	0	3.5	0	0	0	0.1	0.1									5	0	3.5	-1	0	90	-0.1	0
335		0	22	0	0	1	05/2009	11/2011		08/2015	0	0	0	0	0	0	-0.1	-0.1	0	0	0	0	0	0	-0.1	-0.1									0	0	0	0	0	0	-0.1	-0.1
336		0	25	0	0	1	10/2006	12/2013		09/2016	-1.5	0	-1.5	0	0	0	-0.1	-0.1	-2.5	-0.25	-3	-0.25	180	180	-0.1	-0.1									-2.75	-1	-3.25	-0.25	160	170	-0.1	-0.1
337		1	31	0	0	1	07/2006	01/2008		07/2011	0.75	0	1	0	0	0	0	0	0.25	0	0.25	0	0	0	0	0									0.75	-0.75	0.75	-0.25	90	90	0	0
338		0	42	0	0	2	02/2006	08/2009		06/2015	0	0	0.25	0	0	0	0	0	-0.75	-0.25	-0.75	-0.25	100	10	0	0									-1	0	-1.25	0	0	0	0	0
339		1	21	0	0		07/2006	03/2011		05/2012	2	0	2	0	0	0	-0.1	-0.1	2.5	0	2.5	0	0	0	-0.1	-0.1									2	0	2.25	0	0	0	-0.1	0
340		1	20	0	0	2	10/2007	08/2008		08/2012	-1.25	-0.5	-1	-0.25	105	55	0	0	-1.5	-0.5	-1	0	105	0	0	0									-1.25	-1.25	-1.25	-0.5	110	85	0	0
341		0	19	0	0	0	04/2007	08/2008		08/2012	0.25	-0.25	0.25	0	180	0	0	0	0	0	0	0	0	0	0	0									0.25	0	0.25	0	0	0	0	0
342		0	28	0	0	1	02/2009	01/2013		03/2017	2.25	-1	2.25	-1	180	10	0	0	2.5	-1	2.5	-1	180	180	0	0									2.5	-1	2.5	-1	180	180	0	0							2.5
343		1	37	0	0	1	07/2009	09/2011		01/2013	0.5	-1.25	0.5	-1	5	170	-0.1	-0.1	1	-0.75	1.25	-1.25	3	168	-0.1	-0.1									0.75	-0.75	1	-1	5	170	0	0
344		1	18	0	0	0	08/2010	03/2011		03/2013	1	0	1.75	0	0	0	0	0	0.5	0	1.5	0	0	0	0	0									0.75	0	1.5	0	0	0	0	0	0.5	0	1.25	0	0	0
345		0	19	0	1	1	07/2009	01/2012		06/2014	0.25	-1	2.5	-5.25	8	178	-0.1	-0.1	0.25	-0.75	1.75	-5	180	175	-0.1	-0.1									0.25	-1	1.5	-5	179	175	-0.1	0							0.75
346		0	24	0	0	1	07/2007	10/2008		09/2011	2	0	1.5	0	0	0	0	0	0.5	0	0.5	0	0	0	0	0									0	0	0	0	0	0	0	0
347		0	23	1	0	0	06/2008	12/2011		03/2015	0	0	0	0	0	0	0	0	0	0	0	0	0	0	0	0									0	-0.5	0	-0.5	180	180	-0.1	0
348		1	27	0	0	2	05/2006	11/2008		12/2011	7.25	-1.5	8	-1.75	3	180	-0.1	-0.1	5.75	-2	7.25	-1.25	180	180	-0.1	-0.1									5.25	-2.25	6.5	-1	180	170	-0.1	0
349		0	20	0	1		02/2008	03/2010		11/2012	1.25	0	4	0	0	0	0	0	1.25	0	3.75	0	0	0	0	0									1.5	0	4	-1.5	0	15	0	0
350		0	19	0	0	0	08/2006	09/2008		12/2012	0	0	0	-0.25	0	170	-0.1	-0.1	0	-0.5	1.25	-0.25	180	180	-0.1	-0.1									0.5	-0.25	0.5	-0.5	180	150	-0.1	-0.1
351		1	25	0	0	1	02/2008	07/2014		04/2017	1	0	1	0	0	0	0	0	0.75	-0.25	0.75	0	152	0	0	0									0.5	-0.25	0.5	-0.25	160	180	0	0
352		1	22			1	03/2007	03/2012		01/2015	0.5	0	0.5	0	0	0	0	0	0.25	0	0.25	0	0	0	0	0									1	0	1	0	0	0	0	0
353		1	32		1	1	10/2000	01/2006		05/2016	0.75	0	1	0	0	0	0	0	0.25	-0.25	0.25	0	168	0	0	0									0.25	0	0.25	0	0	0	0	0
354		0	25				06/2008	03/2011		12/2014	-2.5	0	-2.25	0	0	0	0	0	-3.25	0	-2.75	0	0	0	0	0									-3.25	-0.5	-2.75	-0.75	100	30	0	0
355		0	16				03/2007	03/2013		04/2016	0.75	-1	0.75	-0.75	180	10	0.1	0.1	1.25	-0.5	1	0	180	0	0.1	0.1									1.5	-0.5	1.5	-0.5	180	165	0.1	0							0.5
356		0	11			1	06/2009	08/2010		08/2012	5	-0.75	2	-0.75	180	5	0	0	5	-0.75	1.75	-0.75	178	5	0	0									4.5	-1	1.5	0	170	0		0
357		1	16				04/2009	02/2010		05/2015	0.5	0	0.25	0	0	0	0	0	0.5	0	0.25	0	0	0	0	0									0.25	0	0.25	0	0	0	0	0
358		0	21			0	03/2006	10/2008		06/2012	0.25	0	0.25	0	0	0	0	0	0	0	0	0	0	0	0	0									0.25	0	0.25	0	0	0	0	0
359		1	38				08/2007	10/2011		11/2013	0.25	0	0.25	0	0	0	0	0	0.25	0	0.5	0	0	0	0	0									0.75	0	0.5	0	0	0	0	0
360		1	12			1	06/2009	01/2011		09/2015	5.75	-1.25	5	-0.5	23	180	0	0	4.75	-0.75	4	0	20	0	0	0									4.25	-0.5	3.5	0	180	0	0	0
361		1	12			1	05/2011	09/2015		03/2017	3.5	0	4	0	0	0	0	0	2.75	0	3.25	-0.5	0	50	0	0									2.25	0	2.75	-0.5	0	50	0	0
362		1	20			1	05/2006	08/2007		08/2013	0.75	0	0.5	0	0	0	0	0	0.25	0	0.25	0	0	0	0	0									-0.5	-0.25	-0.5	-0.25	100	110	0	0
363		0	16			2	08/2008	05/2012		01/2017	-2	0	-2	0	0	0	0	0	-2.5	-0.25	-2.75	-0.75	80	108	0	0									-2.75	0	-3.25	-0.75	0	110	0	0
364		0	17		1	0	02/2009	05/2012		02/2015	0.5	-1	1	-1	90	90	0	0	0.25	-0.75	0.5	-1	90	90	0	0									0	0	0.25	0	0	0	0	0
365		0	13			0	10/2009	08/2010		12/2012	1.25	-0.5	1	-1	175	10	0	0	1.75	-0.5	1.5	-0.5	170	15	0	0									0.75	0	0.75	0	0	0	0	0
366		1	41			0	06/2008	07/2010		07/2012	-0.25	-0.25	-0.25	0	180	0	0	0	-0.25	0	-0.25	-0.25	0	135	0	0									0	0	0	0	0	0	0	0
367		1	33			0	10/2007	12/2010		06/2015	2	-1	1.75	-1	175	25	0	0	1	-3	1.25	-2	178	9	0	0									0.75	-3	0.75	-2.5	170	5	0	0
368		0	16			0	10/2007	07/2010		04/2015	0.25	0	0.25	0	0	0	0	0	0.25	0	0	-0.25	0	180	0	0									0.75	-0.25	0.75	-0.25	100	95	0	0
369		0	18			0	11/2008	04/2015		07/2017	0.5	0	0.5	0	0	0	0	0	0.75	0	1	0	0	0	0	0									0.25	0	0.25	0	0	0	0	0							0.5
370		1	13				08/2011	04/2015		07/2017	0.5	-0.5	0.5	-0.5	48	18	-0.1	-0.1	1	0	1	0	0	0	-0.1	-0.1									0.75	-0.25	0.75	-0.25	92	71	-0.1	-0.1
371		1	20		1	0	09/2008	12/2010		04/2015	0	0	0	0	0	0	-0.1	-0.1	0.5	0	0.5	0	0	0	-0.1	-0.1									0.25	0	0.25	0	0	0	0	-0.1
372		0	36			1	08/2007	08/2010		04/2015	0	-0.5	0.5	-0.5	22	151	0	0	0	0	0	0	0	0	0	0									1.25	-0.5	1.5	-0.5	75	90	0	0
373		1	18			0	09/2008	03/2012		04/2015	0.5	0	0.5	0	0	0	0	0	0.75	-0.25	0.75	-0.5	80	65	0	0									0.5	0	0.5	0	0	0	0	0
374		1	12			0	11/2009	03/2012		04/2015	1	0	1	0	0	0	0.1	0	0.5	0	0.5	0	0	0	0.1	0									1	0	1	0	0	0	0.1	0
375		0	35		1	1	01/2008	09/2012		12/2015	-1.25	0	-1.25	0	0	0	0	0	-2	0	-2	-0.25	0	80	0	0									-2	-0.25	-2	-0.25	75	90	0	0
376		0	43			2	03/2006	09/2010		01/2012	-0.5	-0.25	-0.5	-0.25	50	145	0	0	-0.5	-0.5	-0.5	-0.5	40	160	0	0									-0.5	-0.5	-0.5	-0.5	40	142	0	0
377		1	21			1	11/2007	02/2012		01/2014	1	-1	1.25	-1.25	172	7	0	0	0.25	-0.75	0.25	-0.75	165	16	0	0									-1	-0.5	-1	-0.5	165	16	0	0
378		1	19			0	01/2008	06/2010		02/2013	0.5	-0.5	0	0	105	0	0	0	-0.25	-0.25	-0.25	0	90	0	0	0									-0.5	-0.5	-0.5	0	105	0	0	0
379		1	16			1	05/2008	09/2011		09/2012	0.5	0	0.5	0	0	0	0.1	0.1	0.75	0	0.75	0	0	0	0.1	0.1									0.5	0	0.5	0	0	0	0.1	0
380		0	18			0	05/2008	09/2011		07/2014	0	0	0.5	0	0	0	-0.1	-0.1	0	0	0.25	-0.25	0	85	-0.1	-0.1									0.5	0	0.5	0	0	0	0	-0.1
381		0	39				09/2009	09/2010		02/2012	0	-0.25	-0.25	0	60	0	-0.1	-0.1	-0.25	0	-0.5	0	0	0	-0.1	-0.1									-0.25	-0.5	-0.25	-0.5	110	95	-0.1	-0.1
382		1	18			0	04/2010	09/2012		11/2014	0.5	0	0.5	0	0	0	0	0	0	0	0	0	0	0	0	0									0.75	0	0.75	0	0	0	0	0							0.5
383		0	19			1	08/2007	01/2009		02/2011	-1.25	-0.25	-1.25	0	122	0	-0.1	-0.1	-1.75	-0.25	-1.5	0	122	0	-0.1	-0.1									-2.5	0	-2	-0.5	0	170	-0.1	-0.1
384		0	20			2	08/2007	01/2009		04/2011	6.5	-0.75	5.25	-1	180	180	-0.1	-0.1	6	-0.75	5	-0.75	180	180	0	0									6.25	-0.75	5.25	-0.75	175	180	0	-0.1
385		1	22		1	0	03/2006	02/2010		04/2011	0.75	-0.75	2.75	-2.25	180	180	0	0	0	-0.25	0	-1	165	20	0	0									0.5	0	2.5	-0.75	0	16	0	0
386		1	32			1	05/2008	06/2009		07/2013	-1	0	-0.5	0	0	0	0	0	-1	0	-0.75	0	0	0	0	0									-0.5	-0.5	-0.25	-0.25	85	105	0	0
387		0	17			1	02/2007	10/2011		02/2014	0.75	0	0.75	0	0	0	0	0	1	0	1.5	0	0	0	0	0									0.75	0	0.75	0	0	0	0	0
388		1	37			1	02/2007	01/2015		05/2016	0	0	0	0	0	0	0	0	-0.5	-0.25	-0.75	-0.25	180	180	0	0									-0.5	0	-0.5	0	0	0	0	0
389		1	20			1	03/2006	06/2013		10/2015	1	0	1	0	0	0	0	0	0.5	-0.5	0.5	-0.5	90	100	0	0									0.75	0	0.75	0	0	0	0	0
390		0	17				06/2007	01/2010		05/2012	0.5	0	0.5	0	0	0	0	0	0.75	-1	1	-1.5	90	90	0	0									2	-0.75	2	-0.75	90	87	0	0
391		0	25			0	05/2007	01/2010		04/2013	0	-0.25	0	-0.25	102	85	0	0.1	0	-0.25	0	-0.5	102	90	0	0									0.75	0	0.75	0	0	0	-0.1	0.1
392		1	22			1	02/2009	11/2013		01/2016	0.5	-0.25	0.25	-0.25	115	75	0	0	0.5	-0.5	0.5	0	85	0	0	0									0.25	-0.75	0.25	0	28	0	0	0
393		1	39			1	03/2007	08/2013		09/2017	-0.25	-0.25	-1	0	90	0	0	0	-0.25	0	-0.75	0	0	0	0	0									-0.25	-0.25	-1	-0.75	90	160	0	0							-0.25
394		1	19			1	08/2009	07/2010		10/2012	-1.25	0	-1.25	0	0	0	0	0	-1.25	0	-1.25	0	0	0	0	0									-2	0	-1.5	0	0	0	0	0
395		1	27			2	02/2008	01/2011		02/2016	-0.5	-0.5	-0.5	-0.25	180	180	0	0	-1	0	-1	0	0	0	0	0									-1.25	0	-1.25	0	0	0	0	0
396		1	12			1	10/2009	06/2012		09/2016	0	0	0	0	0	0	0	0	0.5	0	0.5	0	0	0	0	0									0	0	0	0	0	0	0	0							0.75
397		1	15		0	1	10/2009	05/2011		09/2016	0	0	0	0	0	0	0	0	0.75	0	0.75	0	0	0	0	0									0.25	0	0.25	0	0	0	0	0
398		0	39			1	11/2008	06/2012		09/2016	0	-0.75	0.25	-1	90	75	0	0	0.25	-1.25	0.25	-1.5	90	82	0	0									0.5	-1.5	0.75	-1.75	90	80	0	0							0.5
399		0	25		1	1	02/2008	01/2013		05/2016	-3	-1.75	0	-1	134	60	0.2	0.2	-3.5	-2	0	-1	140	70	0.2	0.2									-2.5	-1.5	-0.5	-1.5	125	50	0.2	0.2							-3.25
400		0	21			1	05/2006	02/2010		04/2014	2	0	1	0	0	0	0	0	1.25	0	0.75	0	0	0	0	0									1.75	0	1.25	0	0	0	0	0
401		1	17		1	1	01/2007	02/2011		02/2017	0.75	0	0.75	-0.25	0	0	0	0	0.5	0	0.25	0	0	0	0	0									0	-0.25	-0.25	0	180	0	0	0
402		1	26			2	09/2007	06/2011		07/2012	-0.5	0	-0.5	0	0	0	0	0	-1.5	-0.25	-1.75	-0.25	88	92	0	0									-1.5	-0.25	-1.75	-0.25	90	90	0	0
403		1	21	1		2	09/2009	03/2014		06/2016	0	-1.25	0	-2	90	95	0	0	-0.25	-2	0	-2.25	82	98	0	0									0	-2	0	-2	85	100	0	0
404		1	15			0	07/2010	03/2011		02/2012	0	0	0	0	0	0	0	0	0	0	0	0	0	0	0	0									0	0	0	0	0	0	0	0
405		1	22			2	06/2009	02/2010		05/2012	-4	-0.25	-2.75	-0.5	166	26	0	0	-4	-0.5	-2.75	-0.5	135	30	0	0									-5.25	-1.25	-4.25	-1.25	135	20	0	0
406		0	29			1	02/2007	12/2008		12/2009	0.25	-0.25	0.75	-0.25	60	125	0	0	0.25	-0.25	0.5	-0.25	60	125	0	0									0.5	0	1.25	-0.5	0	164	0	0
407		0	26			0	03/2007	12/2008		12/2009	-0.5	0	0.5	-0.5	0	3	0.1	0.1	-0.25	0	0.5	-0.5	0	180	0	0.1									0	0	0	0	0	0	0	0.1
408		1	31			2	09/2007	07/2009		08/2010	-0.75	0	-0.75	0	0	0	0	0	-0.75	-0.5	-1	-0.5	5	170	0	0									-0.75	-0.25	-0.75	-0.25	180	170	0	0
409		0	20			1	07/2006	10/2010		11/2010	0.75	0	0.75	0	0	0	0	0	0	0	0	0	0	0	0	0									0	0	0	0	0	0	0	0
410		1	28				03/2006	04/2007		10/2008	0.5	-1	0.25	-0.75	87	107	0	0	0.5	-1	0.5	-0.75	86	94	0	0									-0.25	-1	-0.25	-0.75	90	95	0	0
411		1	33				03/2006	09/2008		03/2009	0.5	0	0.5	0	0	0	0	0	0.5	0	0.5	0	0	0	0	0									0.5	0	0.5	0	0	0	0	0
412		1	24			1	02/2006	10/2008		08/2010	1	0	1	0	0	0	0	0.1	0.25	0	0.5	0	0	0	0	0.1									0	0	0.25	-0.5	0	180	0	0.1
413		0	26			1	02/2006	01/2007		09/2009	0.5	0	0.5	0	0	0	0	0	0.75	0	0.75	0	0	0	0	0									0.5	0	0.5	0	0	0	0	0
414		1	38			2	09/2007	09/2008		09/2010	-0.25	0	0	0	5	175	0	0	-0.25	0	0	0	0	0	0	0									-0.5	0	-0.5	0	0	0	0	0
415		0	35			1	05/2006	12/2008		12/2010	-0.5	-0.25	-0.5	-0.25	102	123	0	0	-0.5	-0.5	-0.75	-0.5	90	90	0	0									-0.5	-0.5	-0.5	-0.5	85	80	0	0
416		0	24			1	11/2006	12/2007		06/2008	5	-1.75	5.25	-1	16	150	0	0	5	-1.5	4.75	-1	16	152	0	0									4.75	-1.25	5	-1	25	125	0	0
417		1	35			1	05/2006	03/2008		03/2009	2.5	-0.5	2.5	-0.25	99	78	0	0	1.5	0	1.75	0	0	0	0	0									1.5	0	1.75	0	0	0	0	0
418		1	29			1	03/2007	03/2008		06/2009	0	-0.5	0	-0.5	96	70	0	0	0	-0.5	0	0	96	0	0	0									-0.25	0	-0.25	0	0	0	0	0
419		1	31			2	07/2006	10/2007		11/2008	-3.5	-0.25	-3.5	-0.25	105	10	0	0	-3.5	-0.25	-3.25	-0.25	105	10	0	0									-4	0	-3.25	-0.25	0	180	0	0
420		0	15			0	05/2007	04/2008		08/2009	0.75	0	0.25	0	0	0	0	0	0.5	0	0.5	0	0	0	0	0									0	0	0	0	0	0	0	0
421		0	18			0	05/2007	04/2008		08/2009	0.5	0	0.5	0	0	0	0	0	0.25	0	0	0	0	0	0	0									0	0	0	0	0	0	0	0
422		1	30			2	04/2006	02/2007		11/2008	-3.75	-0.25	-3.75	-0.5	151	180	-0.1	-0.1	-4	0	-4	0	0	0	-0.1	-0.1									-4.75	-0.5	-4.75	-0.5	165	180	0	0
423		0	20			2	10/2007	01/2009		02/2010	6	0	6.5	-0.5	0	5	0.1	0	6.25	-0.5	6.25	-0.5	5	10	0.1	0.1									6.25	-0.5	6.25	-0.5	5	165	0.1	0
424		1	21			1	05/2006	01/2007		10/2008	1	0	1	0	0	0	0	0	1	0	1	-0.25	0	86	0	0									0.5	0	0.25	0	0	0	0	0
425		1	24			1	05/2007	05/2008		10/2009	-0.5	0	-0.5	0	0	0	0	0	0	-0.75	0	-0.25	165	80	0	0									0	-1.25	-0.25	0	170	0	0	0
426		0	24				08/2007	05/2008		10/2009	0.75	0	3	-0.25	0	90	0	0	0.75	0	3	-0.25	0	170	0	0									0.5	0	3	-0.25	0	170	0	0
427		0	35				01/2007	08/2008		08/2010	-1	-0.5	-0.75	-0.5	127	59	0	0	-0.75	-0.5	-0.75	-0.5	125	65	0	0									-0.75	-0.75	-1	-0.25	131	65	0	0
428		1	18				08/2006	03/2007		03/2008	1.25	-1	1.25	-1	98	79	0	0	1	-1	1	-1	100	80	0	0									1	-1	1	-1	100	80	0	0
429		1	17			1	06/2007	01/2008		01/2009	1.5	0	1.25	0	179	176	0	0	0.75	0	0.75	0	0	0	0	0									0.5	0	0.5	0	0	0	0	0
430		0	25				06/2006	06/2007		06/2008	0.5	-0.5	0.5	-0.25	104	85	0	0	0.75	-0.25	0.5	-0.25	115	85	0	0									0	-0.25	0	0	125	0	0	0
431		1	23			1	08/2006	08/2007		01/2009	0.75	-0.25	1	0	88	0	0	0	0.75	0	1	0	0	0	0	0									0.5	0	0.5	0	0	0	0	0
432		0	27			2	07/2006	04/2007		02/2008	-3.75	-1	-4.25	-0.25	61	146	0	0	-3.75	-1.5	-4.5	-0.25	61	170	0	0									-4.25	-1	-4.5	-0.25	60	170	0	0
433		1	23				03/2007	01/2008		11/2010	0	0	0	0	0	0	0	0	0	0	0	0	0	0	0	0									0.75	-0.25	1	-0.5	15	177	0	0
434			25				06/2005	04/2006		07/2007	0.5	-0.75	1	-0.75	89	87	0	0	0.75	-0.75	0.75	-0.75	85	86	0	0									0.75	-1	0.75	-0.75	94	80	0	0
435			23			1	06/2005	07/2006		10/2007	0.75	0	0.75	0	0	0	0	0	0.25	-0.25	0.5	-0.25	110	87	0	0									0.25	0	0.25	0	0	0	0	0
436			19				01/2006	02/2007		10/2009	0.5	-0.25	0.5	-0.25	60	7	0	0	0.75	-0.25	1	-0.25	80	150	0	0									0	0	0	0	0	0	0	0
437		1	18	0	1	1	05/2009	02/2011		07/2015	0.75	-0.5	0.5	0	15	0	0	0	0.5	-0.5	0.5	0	10	0	0	0									0.75	-0.5	0.5	-0.25	5	175	0	0
438		1	45	0	0	2	01/2006	01/2008		09/2010	-2.25	-0.25	-1.75	-0.25	0	1	0	0	-2.25	-0.25	-1.75	-0.5	135	180	0	0									-2.25	0	-1.75	0	0	0	0	0
439		1	15	0	0	0	12/2009	07/2010		01/2011	1	-0.25	1	-0.5	180	180	0	0	0.5	-0.25	0.75	-0.5	180	180	0	0									1	-0.25	1	-0.5	180	180	0	0
440		0	22	0	1		04/2008	01/2014		07/2016	5.5	-1	5	-2	166	10	0	0	3.5	-1.25	2.5	-1.75	150	10	0	0									3.25	-1	4.25	-2	150	5	0	0							3.5
441	0	0	25	0	0	1	08/2008			06/2016	0	-0.5	0	-0.25	75	135	0	0																	0.5	-0.25	0.5	0	70	0	0	0
442	0	1	11	0	0	1	08/2008			09/2012	1	-0.25	1	-0.5	105	90	0	0																	0.25	-0.25	0.25	-1.25	95	15	0	0	0.25	-1	0.25	-0.75	4	5
443	0	1	31	0	0	1	08/2006			06/2015	0.75	0	0.75	0	0	0	0	0																	1	-0.25	1.25	-0.25	90	70	0	0
444	0	1	25	0	1	1	02/2006			12/2014	0	-0.25	-0.25	-0.25	32	161	0	0																	-0.5	0	-0.75	0	0	0	0	0
445	0	1	15	0	0	1	07/2008			11/2014	0.75	0	0.75	0	0	0	0	0																	0.75	0	0.75	-0.25	0	82	0	0
446	0	1	27	0	1	2	08/2008			03/2012	0.75	-1.25	0.25	0	85	0	0	0																	0.75	-1.5	0.25	-0.5	90	97	0	0	0.5	0.75	0.25	0.25	85	105
447	0	1	24	0	0	1	04/2005			04/2013	0.5	-0.5	0.5	0	156	0	0	0																	0.25	-0.25	0.5	0	160	0	0	0
448	0	0	24	0	0	1	05/2012			06/2015	-0.25	-1	-0.25	-0.75	94	75	0	0																	-0.5	-1	-0.5	-0.75	90	75	0	0	-1	-0.5	-0.75	-0.5	88	63
449	0	1	7	0	0	1	02/2010			07/2015	0.25	0	0.25	0	0	0	0	0																	0.75	-0.5	-0.75	0	170	0	0	0	0.25	-0.25	0.25	-0.5	176	175
450	0	1	11	0	0	1	02/2010			12/2016	0.5	0	0.5	0	0	0	0	0																	0.5	-0.5	0.5	-0.5	180	15	0	0	-2	-0.25	-1	-0.25	12	177
451	0	0	32	0	0	1	02/2012			09/2015	0	0	0	0	0	0	0	0																	-0.25	0	-0.25	0	0	0	0	0
452	0	0	11	0	0	0	04/2006			11/2016	0.5	0	0.75	0	0	0	0	0																	0	0	0	0	0	0	0	0
453	0	1	19	0	0	1	03/2008			03/2012	-0.5	-0.5	0	-0.75	2	4	0	0																	-1.25	-0.75	-0.75	-0.5	162	180	0	0	-0.5	-0.5	0.25	-0.5	176	4
454	0	0	23	0	1	0	07/2013			02/2017	0	0	0.25	0	0	0	0	0																	0	-0.25	0	-0.25	170	180	0	0
455	0	0	15	0	0	1	04/2006			04/2016	0.5	0	0.75	0	0	0	-0.1	-0.1																	-0.25	-0.5	0	-0.5	90	90	-0.1	0
456	0	1	33	0	1	1	06/2008			02/2013	-1	-2.25	-1	-2.25	83	77	0	0																	-0.75	-2.25	-0.75	-2.25	85	85	-0.1	0
457	0	1	7	0	0	1	07/2010			07/2016	0.75	0	0.5	0	0	0	-0.1	-0.1																	0	-0.25	-0.25	0	169	0	-0.1	-0.1
458	0	0	13	0	1	0	05/2008			07/2013	1	0	0.75	0	0	0	0	0																	0	0	0	0	0	0	0	0	0.75	0	1	0	0	0
459	0	0	9	0	0	0	02/2010			12/2016	1	0	0.5	0	0	0	0	0																	0	0	0	0	0	0	0	0	-1	-0.25	-0.75	0	26	0
460	0	1	26	0	0	1	06/2010			05/2016	0.25	-0.25	0.25	-0.25	20	170	-0.1	-0.1																	0.5	0	0	-0.25	0	170	-0.1	-0.1	0	-0.25	0	-0.25	2	13
461	0	1	26	0	0	2	12/2011			08/2016	-2.5	-0.5	-2.5	-0.5	90	50	-0.1	-0.1																	-2.5	0	-2.5	0	0	0	-0.1	-0.1
462	0	1	7	0	0	0	11/2010			12/2016	0.25	0	0.5	0	0	0	0	0																	0.25	0	0.25	0	0	0	0	0
463	0	1	10	0	0	1	10/2011			09/2017	0.75	-0.25	0.75	-0.25	175	10	0	0																	0.5	0	0.5	0	0	0	0	0
464	0	0	16	0	0	1	05/2012			05/2015	-0.75	0	0	0	0	0	-0.1	-0.1																	-1.5	0	-1	-0.25	0	90	0.2	0.2
465	0	0	13	0	1	1	09/2012			08/2016	0.5	-0.75	0.5	-0.5	167	175	-0.1	-0.1																	0.75	-0.5	0.75	-0.25	175	160	-0.1	-0.1	-0.25	-2.5	-0.5	-2	176	4
466	0	0	8	0	0	2	05/2008			09/2012	1	-0.5	0.5	-0.5	97	77	-0.1	-0.1																	0.25	-0.25	0.25	-0.25	84	70	-0.1	-0.1	1	-1.25	0.25	-0.75	63	42
467	0	0	13	0	0	1	05/2008			07/2013	1	0	0.75	0	0	0	-0.1	-0.1																	0	0	0	0	0	0	-0.1	-0.1	0.75	0	1	0	0	0
468	0	0	10	1	0	1	01/2012			06/2015	0.5	0	0.5	0	0	0	0	0																	0.25	-0.5	0.5	-0.5	180	5	0	0	0.5	-0.75	0.5	-0.75	180	172
469	0	1	30	0	0	1	02/2008			10/2015	0.5	-0.25	0.75	-0.5	42	105	0	0																	0	-0.25	0.5	-0.25	20	101	0	0
470	0	0	34	0	0	1	12/2008			02/2013	-0.25	0	-0.25	0	0	0	-0.1	-0.1																	0	-0.25	-0.25	-0.25	5	8	-0.1	-0.1	-0.5	-0.25	-0.75	0	19	0
471		1	38	0	0	0	09/2009			05/2012	0.75	0	0.75	0	0	0	0	0																	0.25	0	0.25	0	0	0	0	0
472		1	41	0	0		05/2009			06/2013	0	-0.5	0	-0.5	115	70	-0.1	-0.1																	0	0	0	-0.75	0	70	-0.1	0
473		0	13	0	0		01/2010			07/2013	3	-2	3.25	-1	95	79	0	0																	4	-1.5	3	0	90	0	0	0
474		1	19			1	06/2006			10/2007	-1.75	0	-1.75	0	0	0	0	0																	-3.5	0	-3.75	0	0	0	0	0
475		1	20			1	06/2007			06/2008	1.25	-0.5	0.5	-0.5	178	175	-0.1	-0.1																	1.25	0	0.75	0	0	0	-0.1	-0.1
476		1	23	0	0	1	08/2006			01/2011	-0.75	-1.75	0	-2.75	172	11	0	0																	-1.25	-1.5	-0.5	-2.5	175	11	0	0
477		1	22	0	0		02/2012			12/2012	0.75	0	0.75	0	0	0	0	0																	0	0	0	0	0	0	0	0
[truncated: 21 more columns]

## Sheet: Keratoconic Data
DEMOGRAPHICS										FIRST VISIT										SECOND VISIT																				AUTOREFRACTION
Case	Gender: Female =1	Age	PMHx systemic disease=1	POHx, yes=1	Glasses=1, CL=2 rigid, soft CL=3	Keratoconus BE=1, RE=2,LE=3	Date of referral to ophthal	Date of CXL	Eye CXL, OU=1, R=2, L=3		Date of first presentation to optom	RE Sphere at visit 1	RE Cylinder at visit 1	RE axis at visit 1	LE sphere visit 1	LE cyl visit 1	LE axis visit 1	RE BCVA V1	LE BCVA V1		Date of second presentation	RE Sphere at visit 2	RE Cylinder at visit 2	RE axis at visit 2	LE sphere visit 2	LE cyl visit 2	LE axis visit 2	RE BCVA V2	LE BCVA V2	Date of last presentation to optom before CXL RE	Date of last presentation to optom before CXL LE	RE Sphere at visit 3	RE Cylinder at visit 3	RE axis at visit 3	LE sphere visit 3	LE cyl visit 3	LE axis visit 3	RE BCVA V3	LE BCVA V3	AUTO RE Sphere at visit 1	AUTO RE Cylinder at visit 1	AUTO RE axis at visit 1	AUTO LE sphere visit 1	AUTO LE cyl visit 1	AUTO LE axis visit 1	AUTO RE Sphere at visit 2	AUTO RE Cylinder at visit 2	AUTO RE axis at visit 2	AUTO LE sphere visit 2
1	1	11	0	1	0	1	11/2014	4/2016 RE, 2/18 LE	1		11/2013	-1.5	-1.25	14	-2.75	-0.75	150	0.2	0.1											03/2016	11/2017	-3.25	-4	20	-5	-3.5	157	0.3	0.7
2	1	19	1	0	0	1	12/2017	2018-05-01	1		02/2014	0.5	-0.5	45	0	-0.25	130	-0.1	-0.1											12/2017	12/2017	1.25	-1.5	78	0.25	-1.25	125	0.2	0.1	0.75	-1	45	0	-0.25	130
3	0	29	0	0	0	3		TBA	3		11/2007	1.75	-1	80	4.75	-4.5	90	0	0.2		12/2010	-1	-1	50	-4.5	-5	165	0.3	0.4	05/2012	05/2012	-1.75	-0.75	61	4.5	-5.25	162	0.6	0.7
4	1	16	0	0	1			TBA	1		06/2009	-2.5	-3.25	82	-2.75	-3.25	106	0.1	0.1		02/2010	-2.5	-2.75	82	-2.75	-3.25	106	0.4	0.4	05/2010	05/2010	-4	-4	75	-4.5	-5.5	105	0.6	0.7
5	0	16	0	0	0	3		TBA	3		03/2009	0.25	-0.5	121	3	-4.25	120	0	0.3		05/2010	0	-0.5	133	3.25	-5	106	0	0.3	09/2011	09/2011	0.25	-0.25	133	2	-4.5	92	0	0.3
6	0	16	0	0	1				1		05/2007	-0.75	-1	180	-0.25	-2.5	14	0.3	0.2		03/2008	0	-4.5	180	0	-4.5	6	0.5	0.2	12/2010	12/2010	-1.5	-5	174	-0.25	-5	16	0.5	0.3
7	0	17	0	0	0	3	03/2017	2017-11-01	3		03/2016	0	-0.25	169	-0.25	-5.25	130	0	0.1											03/2017	03/2017	0	-0.75	170	-0.25	-5.75	148	0	0.2
8	1	13	0	1	0	1	06/2016	7/16 RE, 10/17 LE	1		10/2009	0.5	0	0	0.5	-0.25	115	-0.1	0.3		09/2013	1	-0.75	83	1	-0.75	105	-0.1	0.2	04/2016	04/2016	1.75	-4	75	1.5	-3.25	103	0	0.2
9	1	26	1	0	0	1	08/2014	2/2015 LE, RE TBA	1		05/2013	-3	-1.25	60	-3.25	-2	140	0.2	0.2											10/2014	10/2014	-3	-2	60	-3.25	-3	145	0.7	0.6
10	1	19	1	0	0		07/2016	2/17 RE, 3/17 LE	1		04/2013	0.75	-0.75	90	0.25	-0.5	90	0.2	0.2											06/2016	06/2016	0.25	-1.5	90	0.75	-2	85	0	0.3
11	0	14	0	1	0	1	10/2013	7/2014 RE, LE TBA	1		09/2012	-3	-4.5	20	-4.5	-1	130	0.3	0.3											09/2013	08/2017	-2.5	-5.25	15	-3.5	-3	170	0.5	0.7
12	1	12	1	0	0	1	08/2015	11/2015 RE, 4/18 LE	1		07/2006	0	-0.5	180	-4.25	-2.5	170	0	0.2											05/2013	05/2013	-2	-1.25	40	-5	-2.5	150	0.2	0.6
13	1	44	0	0	0	1	10/2016	6/2017 LE, RE TBA	1		12/2012	0.25	-1.25	86	0.75	-1	107	0	0											09/2015	09/2015	0.5	-2	71	-1.25	-3.75	148	0.3	0.3	0	-1.25	75	-1.5	-4	153
14	0	22	0	0	1	1		2012/13	1		08/2011	-2.25	-1.5	166	-1.5	-2.25	145	0.7	0.6											03/2012	03/2012	-2.5	-2	160	-2	-2.75	140	0.8	0.7
15	0	16	0	0	0	1		2017 RE, 2013 LE	1	a	10/2011	0.25	-0.5	77	2.5	-1.25	80	0	0											03/2012	03/2012	0.5	-0.5	75	2.75	-1.5	83	0.3	0.3
16	1	16	0	0	1	1		2017 LE, RE TBA	1		02/2013	0.75	-0.25	100	0.75	-0.5	120	0	0											11/2016	11/2016	0.75	-1	65	1	-4.25	110	0	0.5
17	0	17	0	0	1	3		2017 LE	3		05/2013	0	-0.5	180	0	-2	120	0	0											05/2016	05/2016	-0.5	-0.5	170	0	-4	125	0	0.6
18	0	20	0		0	1		2017 LE, RE TBA	1		07/2014	-0.5	-0.25	145	2	-2.5	135	0	0											04/2017	04/2017	0.5	-1	60	2.75	-4	110	0.3	0.8
19	0	16	0	0	0	1		2017 LE, RE TBA	1		01/2016	-1	-1	145	-1	-1	80	0	0											08/2017	08/2017	-1.5	-2	160	-1	-1.75	85	0.3	0.2
20	1	10	1	0	1	1		TBA	1		07/2015	0	0	0	0.75	0	0	0	-0.1											08/2017	08/2017	0.5	-1.25	65	0.25	-1	110	0.2	0.3
21	1	22	1	0	1	1		RE TBA, LE 2017	1		10/2014	1.5	-2	104	2	-2	57	0.3	0.2											05/2017	05/2017	1.5	-2.25	90	2	-2.75	60	0.3	0.2
22	0	25	0	0	0	2		2015	1		11/2009	-1.5	-0.75	20	-1.25	-1.25	30	0.4	0.4											03/2013	03/2013	-2	-1	50	-1.25	-1.75	20	0.7	0.8
23	1	22	0	0	0	1	08/2016	2017-08-01	1		06/2016	-0.5	-0.5	38	0	-0.5	97	0	0		08/2016	-0.5	-0.75	38	0	-1	97	0	0	02/2017	02/2017	-1.5	-2.25	54	0.25	-1.75	90	0.2	0	0	-1	80	-0.75	-0.25	134	-0.5	-2	71	-0.75
24	0	15	0	0	0	1	07/2017	2018-01-01	1		05/2011	0.25	0	0	0	0	0	-0.1	-0.1		02/2013	0	-0.25	90	0	-0.25	90	0	0	05/2017	05/2017	-0.75	-1	180	-8	-5	120	0.5	1.3	0	0	0	-0.25	0	0
25	0	20	0	1	2	1	02/2017	7/17 RE, 2/18 LE	1		07/2011	-1.75	-2	90	-1.5	-2	95	0.3	0.3		11/2014	-3.75	-3.75	88	-4	-5.25	100	0.2	0.2	01/2017	01/2017	-5.5	-5.75	85	-4.5	-6.5	97	0	0
26	0	7	0	0	0	3	07/2017	2018-01-01	3		01/2011	1.25	-0.5	180	0.75	0	0	0	0											07/2017	07/2017	1.5	-0.5	170	-1.75	2.25	91	0	0
27	0	19	0	0	0	1	10/2016	2017-11-01	1		02/2016	-0.5	-3	90	1	-3.25	100	0	0											12/2016	12/2016	-0.5	-3.5	90	1.25	-3.75	110	0.2	0.2	-2	-4.25	75	-0.5	-4	99
28	1	36	1	0	0	1	01/2017	TBA	1		01/2012	-0.25	-1.5	67	0	-0.75	110	0.1	0.1		10/2014	-0.25	-2.25	60	0	-1	110	0.2	0.1	01/2017	01/2017	-0.25	2.25	60	-0.25	-1.5	120	0.2	0.2
29	1	20	0	1	0	1	03/2014	2017-09-01	2		03/2014	-4.5	-4.25	152	0.5	-0.5	82	0.2	1											02/2015	02/2015	-4.5	-4.75	150	0.5	-0.75	90	0.2	1.3
30	1	16	1	1	0	1	12/2017	4/2017 RE, LE TBC	1		01/2015	0.5	-0.5	50	0.5	-0.25	170	0	0											06/2016	06/2016	0.5	-2	70	0.5	-2.5	135	0	0
31	0	18	0	0		1	02/2018	4/18 RE, LE TBC	1		09/2014	0.25	-0.5	30	0	-0.25	150	0.4	0.3		09/2016	-0.25	-3.25	75	1.75	-3.25	105	0.4	0.4	07/2017	07/2017	1.25	-4.25	80	2	-5	100	0.5	0.6
32	1	18	0	0	0	3	04/2017	7/15 LE	3		01/2015	0	-0.5	130	0.25	-1.25	90	0	0		02/2016	0.25	-1	125	0.25	-1.5	95	0	0	11/2016	11/2016	0	-0.5	130	0.25	-1.75	95	0.1	0.1							0	-1	156	-2
33	0	16	1	0	0	1			1		02/2013	0.5	-0.75	35	0.75	-1.5	120	0.3	0.2		03/2014	0.75	-1	75	-0.75	-1.75	100	0.3	0.2	05/2018	05/2018	2	-3.25	65	1	-1	125	0.3	0.2
34	0	14	0	0	0	1	2015	2018 LE	3		06/2013	0.5	-0.75	95	0.5	-1.25	105	0.2	0.2											02/2016	02/2016	0	-1.25	90	0.75	-1.75	90	0.3	0.2
35	0	34	0	0	0	1		Jan 2018 LE, July 2018 RE	1		02/2016	-4.5	-5	35	-0.25	-1.25	120	0	0											10/2017	10/2017	-1	-7	42	-0.5	-1.5	122	0	0
36	0	12	0	0	0	1		2017 RE	2		01/2016	0	-6	67	-0.25	0	0	0.1	0.1											02/2017	02/2017	0.25	-7.5	60	0.5	-0.25	90	0.2	0.2
37	0	19	0	0	0	1			1		07/2010	1	0	0	1	0	0	0	0		01/2012	0.75	-0.5	80	1	-1	78	0.2	0.2	03/2015	03/2015	1.5	-1.25	95	1	-1.5	78	0.2	0.2
[truncated: 8 more columns]
